# Supplementary material for: Exploring pathogenesis and biomarkers through establishment of a rat model of male infertility with liver depression and kidney deficiency
Source: PLoS One. 2024 May 20;19(5):e0303189. doi: 10.1371/journal.pone.0303189 (PMC11104592; doi:10.1371/journal.pone.0303189)
Supplement: S1 File — (XLSX) [file pone.0303189.s001.xlsx]

## Sheet: Model_vs_ Control
ID	m/z	rt(s)	diff	Name	adduct	score	HMDB	KEGG	SuperClass	Class	SubClass	Model-1	Model-2	Model-3	Model-4	Model-5	Control-1	Control-2	Control-3	Control-4	Control-5	Average(Model)	Average(Control)	Fold change	p-value	VIP
M226T208	226.08117	207.6650	diff	Deoxycytidine	[M-H]-	0.931573164257104	HMDB0000014	C00881	Nucleosides, nucleotides, and analogues	Pyrimidine nucleosides	Pyrimidine 2'-deoxyribonucleosides	147979	139276	125637	107031	76489.4	562523	409095	311012	395794	565390	119282	448763	0.265803	0.00021097	1.88522
M175T46	175.02403	45.5060	diff	Vitamin c	[M-H]-	0.994334499349352	HMDB0000044	C00072	Organoheterocyclic compounds	Dihydrofurans	Furanones	1.29936e+06	1.09949e+06	1.22447e+06	1.44832e+06	1.5534e+06	5.56604e+06	4.33717e+06	4.95215e+06	5.83205e+06	3.83338e+06	1.32501e+06	4.90416e+06	0.27018	1.34261e-05	6.23357
M191T465	191.02731	465.1220	diff	Citrate	[M-H]-	0.977154532624995	HMDB0000094	C00158	Organic acids and derivatives	Carboxylic acids and derivatives	Tricarboxylic acids and derivatives	3.597e+06	351108	2.94085e+06	1.84532e+06	3.24617e+06	8.31671e+06	3.81666e+06	3.4294e+06	8.2372e+06	6.55413e+06	2.39609e+06	6.07082e+06	0.39469	0.0157502	4.48597
M116T278	116.03411	278.2435	diff	Guanidoacetic acid	[M-H]-	0.992661538391703	HMDB0000128	C00581	Organic acids and derivatives	Carboxylic acids and derivatives	Amino acids, peptides, and analogues	54520.4	47466.2	23362.2	47682.7	35520.8	181508	185946	132305	144092	346162	41710.5	198003	0.210656	0.00382976	1.29556
M115T178	115.01377	178.1360	diff	Fumarate	[M-H]-	0.703110437168062	HMDB0000134	C00122	Organic acids and derivatives	Carboxylic acids and derivatives	Dicarboxylic acids and derivatives	183922	80363	67767.2	75297.2	87082.1	33389.8	5943.64	5581.92	9390.31	6118.48	98886.4	12084.8	8.18269	0.00442923	1.31937
M269T103	269.17323	103.3735	diff	Estrone	[M-H]-	0.87933068026745	HMDB0000145	C00468	Lipids and lipid-like molecules	Steroids and steroid derivatives	Estrane steroids	274549	210854	171193	105295	118869	468609	558889	308779	395967	741502	176152	494749	0.356043	0.00415765	1.59743
M146T300_2	146.04482	300.0440	diff	Glutamic acid	[M-H]-	0.71333467868399	HMDB0000148	C00025	Organic acids and derivatives	Carboxylic acids and derivatives	Amino acids, peptides, and analogues	135450	162227	112904	155719	109674	636167	443315	492584	374282	669017	135195	523073	0.258463	0.000143382	2.07229
M153T241	153.02946	240.7230	diff	L-Asparagine	(M+Na-2H)-	0.7752	HMDB0000168	C00152				144760	146059	159016	145513	134842	546617	495988	366401	436756	503665	146038	469885	0.310795	6.85734e-06	1.8777
M239T393_1	239.07571	392.5730	diff	D-Mannose	(M+CH3COO)-	0.89	HMDB0000169	C00159	Organic oxygen compounds	Organooxygen compounds	Carbohydrates and carbohydrate conjugates	258396	234288	527242	352364	461237	23979.4	17635.4	15816.2	119092	15799.8	366705	38464.6	9.53359	0.000603378	2.58266
M117T386	117.01933	386.1580	diff	Methylmalonic acid	[M-H]-	0.99924557358494	HMDB0000202	C02170	Organic acids and derivatives	Carboxylic acids and derivatives	Dicarboxylic acids and derivatives	339352	80518.5	71686.6	162932	103306	1.2412e+06	1.01683e+06	812501	1.19146e+06	1.00745e+06	151559	1.05389e+06	0.143809	8.90829e-06	3.40076
M281T40	281.24730	40.1470	diff	Oleic acid	[M-H]-	0.999878153404117	HMDB0000207	C00712	Lipids and lipid-like molecules	Fatty Acyls	Fatty acids and conjugates	2.16429e+06	2.59125e+06	2.38963e+06	3.70644e+06	1.77117e+06	1.08506e+06	1.41727e+06	1.77424e+06	1.16554e+06	1.24185e+06	2.52456e+06	1.33679e+06	1.88852	0.00912684	5.30544
M145T367_2	145.01370	366.9890	diff	Alpha-ketoglutarate	[M-H]-	0.923071656717008	HMDB0000208	C00026	Organic acids and derivatives	Keto acids and derivatives	Gamma-keto acids and derivatives	460612	58885.5	126672	167144	265023	3.32722e+06	1.48609e+06	895548	2.15907e+06	2.30584e+06	215667	2.03476e+06	0.105992	0.00236034	4.61083
M218T274	218.10308	274.2310	diff	Pantothenate	[M-H]-	0.976148938863139	HMDB0000210	C00864	Organic oxygen compounds	Organooxygen compounds	Alcohols and polyols	40704.3	66875.8	612578	224707	35985.1	3.9644e+06	2.7677e+06	1.79187e+06	3.72808e+06	2.79555e+06	196170	3.00952e+06	0.0651831	0.000115738	6.05462
M179T393_2	179.05563	392.9080	diff	Myo-inositol	[M-H]-	0.988217258718788	HMDB0000211	C00137	Organic oxygen compounds	Organooxygen compounds	Alcohols and polyols	1.18697e+06	1.12755e+06	2.11114e+06	1.59379e+06	1.92394e+06	94136.6	82603.8	77684.7	303085	81753.2	1.58868e+06	127853	12.4258	8.2796e-05	5.52729
M255T104	255.23071	104.3000	diff	Palmitic acid	(M-H)-	0.9106	HMDB0000220	C00249	Lipids and lipid-like molecules	Fatty Acyls	Fatty acids and conjugates	771749	925124	956919	879049	647589	431989	512670	539769	600094	521208	836086	521146	1.60432	0.00102387	3.11084
M141T375	141.01600	375.1440	diff	2-Oxoadipic acid	(M-H2O-H)-	0.9682	HMDB0000225	C00322	Organic acids and derivatives	Keto acids and derivatives	Medium-chain keto acids and derivatives	313220	208078	120428	232756	124813	338140	630063	897515	914416	403849	199859	636797	0.31385	0.00826603	1.84143
M147T233	147.06472	232.9990	diff	Mevalonic acid	[M-H]-	0.997415307673061	HMDB0000227	C00418	Lipids and lipid-like molecules	Fatty Acyls	Fatty acids and conjugates	55871.1	39961.4	30458.2	27464.7	27371.3	225600	219708	172788	161002	171469	36225.3	190114	0.190546	5.5018e-06	1.37682
M308T119	308.11422	118.7800	diff	N-acetylneuraminic acid	[M-H]-	0.872353066830175	HMDB0000230	C19910	Organic oxygen compounds	Organooxygen compounds	Carbohydrates and carbohydrate conjugates	39149.2	39538.1	35185	47103.4	34077	651554	1.20055e+06	362476	307867	438299	39010.5	592149	0.0658796	0.00943492	2.44059
M73T386_3	73.02946	386.1340	diff	Propionic acid	[M-H]-	0.999930387269573	HMDB0000237	C00163	Organic acids and derivatives	Carboxylic acids and derivatives	Carboxylic acids	74725.3	31170.2	28844	39249.8	27505.5	312860	249336	221810	325436	268216	40299	275531	0.146259	4.02675e-06	1.73851
M117T118	117.03327	117.7520	diff	Succinate	[M-H]-	0.913670485551268	HMDB0000254	C00042	Organic acids and derivatives	Carboxylic acids and derivatives	Dicarboxylic acids and derivatives	156634	153245	134597	230492	186886	82033	52310.1	107506	89378.9	71336	172371	80512.8	2.14091	0.00135199	1.49952
M125T105	125.03433	105.0180	diff	Thymine	[M-H]-	0.970384386819765	HMDB0000262	C00178	Organoheterocyclic compounds	Diazines	Pyrimidines and pyrimidine derivatives	251065	454309	295715	350684	234589	87627.4	108191	94793.7	255867	138915	317272	137079	2.31452	0.00722268	2.04723
M128T299	128.03514	299.4020	diff	L-pyroglutamic acid	[M-H]-	0.97182130844588	HMDB0000267	C01879	Organic acids and derivatives	Carboxylic acids and derivatives	Amino acids, peptides, and analogues	1.903e+06	1.65172e+06	1.3161e+06	1.75533e+06	1.40275e+06	1.00965e+06	921594	886950	943163	991089	1.60578e+06	950490	1.68942	0.0003682	4.47519
M241T107	241.08085	107.2300	diff	Thymidine	[M-H]-	0.996505841293705	HMDB0000273	C00214	Nucleosides, nucleotides, and analogues	Pyrimidine nucleosides	Pyrimidine 2'-deoxyribonucleosides	2.04103e+06	2.6615e+06	1.07523e+06	1.53838e+06	623425	725334	644008	554576	580478	882165	1.58791e+06	677312	2.34444	0.0361264	4.29651
M167T328	167.01962	327.6710	diff	Uric acid	[M-H]-	0.93320809016598	HMDB0000289	C00366	Organoheterocyclic compounds	Imidazopyrimidines	Purines and purine derivatives	53748.8	42551.4	21595.4	19192.3	28203.1	278947	225736	185961	154764	248634	33058.2	218809	0.151083	4.10722e-05	1.52175
M117T151	117.05442	150.9140	diff	2-methyl-3-hydroxybutyric acid	[M-H]-	0.914916524116731	HMDB0000354		Lipids and lipid-like molecules	Fatty Acyls	Fatty acids and conjugates	126165	122899	166720	198098	76729.2	44781.7	40068.5	113371	61248.5	46873.1	138122	61268.5	2.25437	0.0144131	1.27415
M156T202	156.06529	202.0930	diff	3-methylcrotonylglycine	[M-H]-	0.999457744216125	HMDB0000459		Organic acids and derivatives	Carboxylic acids and derivatives	Amino acids, peptides, and analogues	72744.8	37444.4	36945	46730	37991.9	262713	170619	226826	164471	198955	46371.2	204717	0.226514	3.91666e-05	1.34514
M157T184	157.03753	184.3560	diff	Allantoin	[M-H]-	0.95803742886789	HMDB0000462	C01551	Organoheterocyclic compounds	Azoles	Imidazoles	1.00393e+07	7.41448e+06	1.06149e+07	8.93733e+06	9.68993e+06	7.95518e+06	7.88453e+06	7.02356e+06	7.61648e+06	7.89579e+06	9.33919e+06	7.67511e+06	1.21682	0.0207042	9.31958
M168T302	168.07609	301.8050	diff	3-Methylhistidine	[M-H]-	0.707106781186548	HMDB0000479	C01152	Organic acids and derivatives	Carboxylic acids and derivatives	Amino acids, peptides, and analogues	11993.8	15503.4	10968.4	15037.9	19346.5	148694	115748	109676	120139	117373	14570	122326	0.119108	3.04559e-07	1.19726
M206T185	206.08045	184.9820	diff	N-acetyl-l-phenylalanine	[M-H]-	0.936830409452407	HMDB0000512	C03519	Organic acids and derivatives	Carboxylic acids and derivatives	Amino acids, peptides, and analogues	209116	225009	91308	149564	391999	53876.7	43425.9	22713.1	73329	32106.8	213399	45090.3	4.73271	0.0111448	1.83526
M131T234	131.07011	233.6200	diff	5-Hydroxyhexanoic acid	[M-H]-	0.981005291151073	HMDB0000525		Lipids and lipid-like molecules	Fatty Acyls	Fatty acids and conjugates	8688.65	8746.43	3334.19	3088.5	3405.6	150135	191902	116150	83500.5	143678	5452.67	137073	0.0397794	8.67469e-05	1.31955
M165T359	165.03873	358.9010	diff	D-arabinonic acid	[M-H]-	0.942967313632755	HMDB0000539	C00878	Organic oxygen compounds	Organooxygen compounds	Carbohydrates and carbohydrate conjugates	174969	123672	162881	72010.4	99016.4	276023	338429	329406	268473	244736	126510	291413	0.434125	0.000250405	1.05429
M129T236	129.01843	236.0460	diff	Glutaconic acid	[M-H]-	0.850774812693432	HMDB0000620	C02214	Organic acids and derivatives	Carboxylic acids and derivatives	Dicarboxylic acids and derivatives	56188	80071.6	82691.4	53850.9	63964.1	454655	281803	316762	405680	286947	67353.2	349170	0.192895	4.16577e-05	1.83774
M131T269	131.03388	269.4525	diff	Ethylmalonic acid	[M-H]-	0.991394197213852	HMDB0000622		Lipids and lipid-like molecules	Fatty Acyls	Fatty acids and conjugates	31064.2	42981.1	37789.3	44234	20830.8	909432	469597	424336	480718	525196	35379.9	561856	0.0629697	0.000341585	2.63299
M195T359	195.05064	358.9170	diff	D-gluconate	[M-H]-	0.977673722663638	HMDB0000625	C00257	Organic oxygen compounds	Organooxygen compounds	Carbohydrates and carbohydrate conjugates	1.26204e+06	704512	946112	709562	1.54429e+06	5.50921e+06	3.2484e+06	3.32011e+06	3.53564e+06	3.26075e+06	1.0333e+06	3.77482e+06	0.273735	0.000369929	5.39405
M129T438_2	129.01985	437.8360	diff	Citraconic acid	[M-H]-	0.992914996932259	HMDB0000634	C02226	Lipids and lipid-like molecules	Fatty Acyls	Fatty acids and conjugates	977485	632767	853836	667092	888706	1.64472e+06	1.36417e+06	1.22956e+06	1.46169e+06	1.44945e+06	803977	1.42992e+06	0.562254	0.000169157	1.53091
M145T375	145.06054	374.7190	diff	Glutamine	[M-H]-	0.968695774171123	HMDB0000641	C00064	Organic acids and derivatives	Carboxylic acids and derivatives	Amino acids, peptides, and analogues	85874.5	183262	167163	63952.5	154124	7075.47	2920.7	7995.54	10714.7	6123.53	130875	6965.99	18.7877	0.000773101	1.57355
M149T304	149.04441	303.7300	diff	L-arabinose	[M-H]-	0.777279731693822	HMDB0000646	C00259	Organic oxygen compounds	Organooxygen compounds	Carbohydrates and carbohydrate conjugates	214274	243440	290673	410428	318910	891293	621636	509102	779967	753698	295545	711139	0.415594	0.000521963	1.70768
M131T108	131.06982	108.2505	diff	Hydroxyisocaproic acid	[M-H]-	0.986616388993937	HMDB0000665	C03264	Lipids and lipid-like molecules	Fatty Acyls	Fatty acids and conjugates	116109	70552.2	62123.9	76065	86834.8	5404.04	15658.9	83902.7	14032.2	21016	82337	28002.8	2.94032	0.0126829	1.063
M147T392_2	147.02904	391.9740	diff	(S)-2-Hydroxyglutarate	[M-H]-	0.993533946746197	HMDB0000694	C03196	Organic acids and derivatives	Hydroxy acids and derivatives	Short-chain hydroxy acids and derivatives	161290	41380.3	182546	77028.4	118470	1.3238e+06	758633	435160	859172	891430	116143	853639	0.136056	0.000944	2.96257
M178T198	178.05213	197.6890	diff	Hippuric acid	[M-H]-	0.996182847798789	HMDB0000714	C01586	Benzenoids	Benzene and substituted derivatives	Benzoic acids and derivatives	2.76149e+07	2.12713e+07	2.53387e+07	2.11154e+07	2.97497e+07	1.90518e+07	1.34718e+07	4.64778e+06	9.36967e+06	1.46991e+07	2.5018e+07	1.2248e+07	2.04261	0.00270094	19.0342
M144T217	144.06583	216.9720	diff	N-isobutyrylglycine	[M-H]-	0.998930302229089	HMDB0000730		Organic acids and derivatives	Carboxylic acids and derivatives	Amino acids, peptides, and analogues	262396	157505	169352	211655	219888	2.29146e+06	1.7014e+06	1.77784e+06	2.08036e+06	1.2247e+06	204159	1.81515e+06	0.112475	2.1495e-05	4.58102
M243T241	243.06165	240.7230	diff	Pseudouridine	[M-H]-	0.974876535190864	HMDB0000767	C02067	Nucleosides, nucleotides, and analogues	Nucleoside and nucleotide analogues		1.10192e+06	1.20049e+06	1.20841e+06	1.15628e+06	995425	4.43806e+06	3.9975e+06	3.03296e+06	3.51706e+06	4.03755e+06	1.13251e+06	3.80463e+06	0.297666	4.43907e-06	5.44576
M287T308	287.04968	308.0160	diff	Orotidine	[M-H]-	0.994646955586403	HMDB0000788	C01103	Organoheterocyclic compounds_Nucleosides nucleotides and analogues	Diazines/Pyrimidine nucleosides	Pyrimidines and pyrimidine derivatives	134679	91971.7	140080	116904	118589	56399.8	52772.9	44432.7	38920.8	67017.3	120445	51908.7	2.32031	0.000106871	1.34361
M192T192	192.06703	191.8590	diff	Phenaceturic acid	[M-H]-	0.999589729138774	HMDB0000821	C05598	Organic acids and derivatives	Carboxylic acids and derivatives	Amino acids, peptides, and analogues	1.36054e+07	6.68942e+06	1.22816e+07	9.47852e+06	1.1868e+07	4.97123e+06	3.62921e+06	3.85733e+06	2.75604e+06	5.45769e+06	1.07846e+07	4.1343e+06	2.60857	0.000975666	12.7679
M283T108	283.26135	107.5840	diff	Octadecanoic acid	[M-H]-	0.956661749252118	HMDB0000827	C01530	Lipids and lipid-like molecules	Fatty Acyls	Fatty acids and conjugates	361452	377412	400526	380354	294053	158677	227035	104017	257063	346205	362759	218599	1.65947	0.0130915	2.09729
M220T256	220.08065	255.9790	diff	N-acetyl-d-mannosamine	[M-H]-	0.962395771231743	HMDB0001129	C00645	Organic oxygen compounds	Organooxygen compounds	Carbohydrates and carbohydrate conjugates	43335.2	44524.9	28314.5	26368.2	34566.2	194640	193195	139858	169984	204283	35421.8	180392	0.19636	2.28354e-06	1.33659
M558T440	558.06110	440.3810	diff	Adp-ribose	[M-H]-	0.994390257793423	HMDB0001178	C00301	Nucleosides, nucleotides, and analogues	Purine nucleotides	Purine nucleotide sugars	14347.9	62589.9	34204	18030.3	36104.9	316146	295213	260144	134974	229979	33055.4	247291	0.13367	0.000183681	1.59884
M306T212	306.03719	211.7520	diff	2'-deoxycytidine 5'-monophosphate	[M-H]-	0.71835829241142	HMDB0001202	C00239	Nucleosides, nucleotides, and analogues	Pyrimidine nucleotides	Pyrimidine deoxyribonucleotides	67408.1	45258.5	134057	70071.5	62054	11721.5	11911.7	21361.4	19372.5	66979.8	75769.7	26269.4	2.88434	0.0274391	1.03855
M321T75	321.03758	75.2340	diff	Deoxythymidine 5'-phosphate (dTMP)	[M-H]-	0.732305715151684	HMDB0001227	C00364	Nucleosides, nucleotides, and analogues	Pyrimidine nucleotides	Pyrimidine deoxyribonucleotides	1.55044e+07	9.50278e+06	1.35883e+07	1.07757e+07	9.74592e+06	211397	194135	388498	259820	1.75894e+06	1.18234e+07	562557	21.0173	1.44663e-05	15.5006
M643T76	643.08137	76.3960	diff	Thymidine 5'-monophosphate	[2M-H]-	0.978924889443381	HMDB0001227	C00364	Nucleosides, nucleotides, and analogues	Pyrimidine nucleotides	Pyrimidine deoxyribonucleotides	177399	75877.6	143754	101846	90934.9	1615.45	771.922	1178.46	8147.52	12126.5	117962	4767.97	24.7406	0.000315159	1.51245
M101T118	101.03847	117.8240	diff	Succinic semialdehyde	[M-H]-	0.895968028973025	HMDB0001259	C00232	Lipids and lipid-like molecules	Fatty Acyls	Fatty acids and conjugates	101091	86807.9	84075.5	82884.1	95219.6	19338.8	24501.5	35487.4	19039.6	47445.1	90015.6	29162.5	3.08669	1.36216e-05	1.23288
M300T195	300.03687	195.1690	diff	N-Acetyl-D-Glucosamine 6-Phosphate	[M-H]-	0.769907792812052	HMDB0001367	C04256	Organic oxygen compounds	Organooxygen compounds	Carbohydrates and carbohydrate conjugates	273822	212060	410083	230348	282089	888036	711047	675547	2.03074e+06	495668	281681	960208	0.293353	0.0399453	2.13919
M307T97	307.02194	97.4910	diff	2'-deoxyuridine 5'-monophosphate	[M-H]-	0.812918989904868	HMDB0001409	C00365	Nucleosides, nucleotides, and analogues	Pyrimidine nucleotides	Pyrimidine deoxyribonucleotides	6.47781e+06	4.55913e+06	7.19225e+06	3.98344e+06	5.86622e+06	74429.9	101504	445447	265179	1.23827e+06	5.61577e+06	424966	13.2146	3.60923e-05	10.5874
M129T72	129.05434	71.6850	diff	2-ketohexanoic acid	[M-H]-	0.70612900470581	HMDB0001864	C00902	Organic acids and derivatives	Keto acids and derivatives	Medium-chain keto acids and derivatives	1.0903e+06	506928	687122	720198	1.01503e+06	155776	427119	599620	100826	238096	803916	304287	2.64196	0.00797877	3.33243
M164T72_2	164.00117	71.5640	diff	L-homocysteic acid	(M-H2O-H)-	0.8864	HMDB0002205	C16511	Organic acids and derivatives	Carboxylic acids and derivatives	"Amino acids, peptides, and analogues"	1.81426e+06	2.36703e+06	2.34614e+06	2.21378e+06	2.27171e+06	1.38317e+06	1.67288e+06	1.38277e+06	611584	2.01527e+06	2.20258e+06	1.41314e+06	1.55865	0.0141559	5.08525
M159T257_2	159.06553	256.5990	diff	3,3-dimethylglutaric acid	[M-H]-	0.988499503630624	HMDB0002441		Lipids and lipid-like molecules	Fatty Acyls	Fatty acids and conjugates	75133.4	68688.5	57818.5	45929	61360.3	496655	498743	144780	640148	158022	61785.9	387670	0.159378	0.0115737	1.9021
M181T280	181.03496	280.2930	diff	1-methyluric acid	[M-H]-	0.939873958389859	HMDB0003099	C16359	Organoheterocyclic compounds	Imidazopyrimidines	Purines and purine derivatives	20813.3	7680	17907.6	7262.04	11195	146044	122753	91110.5	96036.6	157113	12971.6	122611	0.105794	3.69899e-05	1.19641
M253T108	253.21493	107.5520	diff	cis-9-Palmitoleic acid	(M-H)-	0.7101	HMDB0003229	C08362	Lipids and lipid-like molecules	Fatty Acyls	Fatty acids and conjugates	372265	434041	416186	381390	266554	210080	245995	262357	275448	235967	374087	245969	1.52087	0.00342951	2.01682
M179T196	179.05305	195.6990	diff	Nicotinuric acid	[M-H]-	0.862747146251746	HMDB0003269	C05380	Organic acids and derivatives	Carboxylic acids and derivatives	Amino acids, peptides, and analogues	2.07511e+06	2.19703e+06	1.84122e+06	2.06375e+06	2.37953e+06	3.13176e+06	2.84246e+06	2.08505e+06	2.65846e+06	2.31873e+06	2.11133e+06	2.60729e+06	0.809778	0.0422982	2.71481
M205T456	205.03485	455.7670	diff	Homocitrate	[M-H]-	0.936165088604108	HMDB0003518	C01251	Organic acids and derivatives	Carboxylic acids and derivatives	Tricarboxylic acids and derivatives	140715	41902.1	127941	69696.1	140322	637498	432098	285389	571602	540247	104115	493367	0.21103	0.00032595	2.08444
M445T40	445.18221	40.0215	diff	Estrone glucuronide	[M-H]-	0.997574154953846	HMDB0004483	C11133	Lipids and lipid-like molecules	Steroids and steroid derivatives	Steroidal glycosides	293855	238846	159884	145363	242987	74460.1	142174	102162	105210	118133	216187	108428	1.99383	0.00694836	1.68705
M187T312	187.07174	311.8660	diff	N-acetylglutamine	[M-H]-	0.985320495035342	HMDB0006029		Organic acids and derivatives	Carboxylic acids and derivatives	"Amino acids, peptides, and analogues"	60338.9	67202.9	59783.5	60624.7	73340.9	1.54292e+06	989029	1.42755e+06	959525	1.52462e+06	64258.2	1.28873e+06	0.0498617	1.32267e-05	4.09429
M133T221	133.04940	221.3960	diff	Hydroxyacetone	(M+CH3COO)-	0.6193	HMDB0006961	C05235	Organic oxygen compounds	Organooxygen compounds	Carbonyl compounds	90650.3	72873.2	77681.3	51814.4	61252.5	655527	525104	203504	346103	197904	70854.3	385628	0.183737	0.0082594	1.9082
M203T52	202.99985	51.7060	diff	1-Methylxanthine	(M+K-2H)-	0.6319	HMDB0010738	C16358	Organoheterocyclic compounds	Imidazopyrimidines	Purines and purine derivatives	233164	206050	338584	192956	189921	127678	101942	83032.9	154929	128027	232135	119122	1.94872	0.00578957	1.72054
M204T189	204.06562	189.2100	diff	Cinnamoylglycine	[M-H]-	0.890826699569692	HMDB0011621		Organic acids and derivatives	Carboxylic acids and derivatives	Amino acids, peptides, and analogues	230132	43211.7	67948.4	74107.3	139797	554938	456286	452523	558423	278361	111039	460106	0.241334	0.00044622	1.93361
M308T184	308.11470	184.4280	diff	Gln-tyr	[M-H]-	0.954110839136364	HMDB0028809		Organic acids and derivatives	Carboxylic acids and derivatives	Amino acids, peptides, and analogues	4592.34	6352.14	33378.6	17112.8	22314.2	811224	781788	325156	810898	292479	16750	604309	0.0277176	0.00126109	2.7947
M297T64_2	297.24066	64.2040	diff	Fa 18:1+1o	[M-H]-	0.936439398702917	HMDB0061650	C19418	Lipids and lipid-like molecules	Fatty Acyls	Lineolic acids and derivatives	297552	310826	377286	487494	176703	176931	196376	264096	135287	161581	329972	186854	1.76593	0.0324796	1.81649
M124T282_2	124.08607	282.2900	diff	1-methyl-l-histidine	[M+H-CH2O2]+	0.928041349014084	HMDB0000001	C01152	Organic acids and derivatives	Carboxylic acids and derivatives	Amino acids, peptides, and analogues	129389	130851	99374	149588	168092	771552	638100	610323	606366	662364	135459	657741	0.205945	2.15285e-07	2.05233
M170T466	170.09240	465.7810	diff	1-Methylhistidine	(M+H)+	0.8777	HMDB0000001	C01152	Organic acids and derivatives	Carboxylic acids and derivatives	"Amino acids, peptides, and analogues"	522929	936825	563174	809742	441686	104275	192515	158467	206708	77819.5	654871	147957	4.4261	0.000782661	2.67503
M455T197	455.18870	197.4890	diff	2'-deoxycytidine	[2M+H]+	0.99994677881769	HMDB0000014	C00881	Nucleosides, nucleotides, and analogues	Pyrimidine nucleosides	Pyrimidine 2'-deoxyribonucleosides	1.43481e+06	1.40497e+06	334304	670774	589453	5.45389e+06	3.50471e+06	2.49072e+06	3.07573e+06	4.43729e+06	886863	3.79247e+06	0.233849	0.000922922	4.50822
M184T41	184.05998	40.7580	diff	4-pyridoxic acid	[M+H]+	0.998044811346448	HMDB0000017	C00847	Organoheterocyclic compounds	Pyridines and derivatives	Pyridinecarboxylic acids and derivatives	1.87983e+06	670892	917522	841282	945146	1.02675e+07	1.71041e+07	7.59762e+06	2.55154e+06	8.71974e+06	1.05093e+06	9.24809e+06	0.113638	0.0084232	7.43546
M115T75	115.04995	75.1070	diff	3-ureidopropionic acid	[M+H-H2O]+	0.715478783529682	HMDB0000026	C02642	Organic acids and derivatives	Organic carbonic acids and derivatives	Ureas	138737	151348	76691.9	89619.4	116198	721824	648947	692296	685462	712180	114519	692142	0.165456	1.4633e-09	2.18765
M136T156_2	136.06197	156.1290	diff	Adenine	[M+H]+	0.998551067851761	HMDB0000034	C00147	Organoheterocyclic compounds	Imidazopyrimidines	Purines and purine derivatives	3.89141e+07	1.2647e+08	4.22665e+07	1.11447e+08	4.74118e+07	1.22117e+06	2.2803e+06	2.69517e+06	1.07665e+06	1.36722e+06	7.33019e+07	1.7281e+06	42.4176	0.00524601	29.9193
M118T263_2	118.08570	262.6410	diff	Betaine	[M+H]+	0.999053259440504	HMDB0000043	C00719	Organic acids and derivatives	Carboxylic acids and derivatives	Amino acids, peptides, and analogues	1.86817e+07	1.33963e+07	9.00965e+06	1.44698e+07	1.79099e+07	1.55406e+07	2.79796e+07	2.56197e+07	2.85929e+07	2.18772e+07	1.46935e+07	2.3922e+07	0.614224	0.0144024	3.36105
M268T225	268.10480	225.3270	diff	Adenosine	[M+H]+	0.999483399038615	HMDB0000050	C00212	Nucleosides, nucleotides, and analogues	Purine nucleosides		64523.8	308248	67727	93414.4	98447.6	1.34379e+06	853348	849665	527684	1.04455e+06	126472	923807	0.136903	0.000490361	2.49269
M330T270	330.05910	270.4575	diff	Adenosine 3',5'-cyclic monophosphate	[M+H]+	0.994104328119929	HMDB0000058	C00575	Nucleosides, nucleotides, and analogues	Purine nucleotides	Cyclic purine nucleotides	7995.48	7873.24	4010.97	4932.89	5148.53	165181	135166	127182	114773	122393	5992.22	132939	0.045075	5.00047e-07	1.06513
M132T337	132.07599	336.6650	diff	Creatine	[M+H]+	0.998805944033118	HMDB0000064	C00300	Organic acids and derivatives	Carboxylic acids and derivatives	Amino acids, peptides, and analogues	976382	1.90111e+06	71803.6	1.78111e+06	759751	89861.3	41120.3	41776.5	27538.4	53952.9	1.09803e+06	50849.9	21.5936	0.0148772	3.3181
M166T154	166.07199	153.8030	diff	Epinephrine	[M+H-H2O]+	0.701499964209207	HMDB0000068	C00788	Benzenoids	Phenols	Benzenediols	126086	28300.6	30454.7	68668.7	105721	984233	1.218e+06	1.47639e+06	744255	930989	71846.2	1.07077e+06	0.0670974	5.21056e-05	2.84738
M129T86	129.06514	85.7760	diff	5-methyl-5,6-dihydrouracil	[M+H]+	0.774027030123561	HMDB0000079	C00906	Organoheterocyclic compounds	Diazines	Pyrimidines and pyrimidine derivatives	58445.7	68380.6	33661	31118.3	48903.8	659631	465308	525112	493500	519026	48101.9	532515	0.0903296	6.0625e-07	2.04933
M226T173	226.08271	173.4510	diff	Cytidine	(M+H-H2O)+	0.9948	HMDB0000089	C00475	Nucleosides, nucleotides, and analogues	Pyrimidine nucleosides		574167	489843	1.43258e+06	847515	720726	8.60858e+06	7.05328e+06	6.00655e+06	8.96001e+06	5.97283e+06	812965	7.32025e+06	0.111057	8.66669e-06	7.34843
M156T397	156.07593	396.5190	diff	Histidine	[M+H]+	0.996786777366376	HMDB0000177	C00135	Organic acids and derivatives	Carboxylic acids and derivatives	Amino acids, peptides, and analogues	181410	372122	319656	339904	328370	241145	56509	63654	238346	50556.1	308292	130042	2.37071	0.0125412	1.65797
M220T254	220.11824	254.0910	diff	Pantothenic acid	[M+H]+	0.980322570909687	HMDB0000210	C00864	Organic acids and derivatives	Carboxylic acids and derivatives	Amino acids, peptides, and analogues	24812.3	51278.9	635090	257244	66720.8	4.06834e+06	2.87754e+06	2.26877e+06	3.59348e+06	2.83967e+06	207029	3.12956e+06	0.0661528	2.34169e-05	4.96452
M138T143_2	138.05404	143.0830	diff	N-acetyl-d-glucosamine	[M+H-CH8O4]+	0.963859801188422	HMDB0000215	C00140	Organic oxygen compounds	Organooxygen compounds	Carbohydrates and carbohydrate conjugates	205323	251128	157592	195970	175750	976308	783096	767932	558004	1.04931e+06	197153	826929	0.238415	9.5627e-05	2.13454
M126T280_2	126.02158	279.7895	diff	Taurine	[M+H]+	0.998444796114267	HMDB0000251	C00245	Organic acids and derivatives	Organic sulfonic acids and derivatives	Organosulfonic acids and derivatives	98418.3	146433	1.17607e+06	1.26261e+06	922718	2.38359e+06	3.35152e+06	1.11953e+06	5.18199e+06	3.09444e+06	721249	3.02621e+06	0.238334	0.0117159	3.47863
M302T60	302.30516	59.7260	diff	Pro-Trp	[M+H]+	0.984436660001901	HMDB0000269	C00836	Organic nitrogen compounds	Organonitrogen compounds	Amines	699960	733984	768995	573442	680694	561076	441531	491243	401905	656997	691415	510550	1.35425	0.0121346	2.06769
M61T101	61.03964	100.6520	diff	Urea	[M+H]+	0.999538533399471	HMDB0000294	C00086	Organic acids and derivatives	Organic carbonic acids and derivatives	Ureas	2.61048e+06	2.73467e+06	2.58619e+06	2.94535e+06	2.69211e+06	2.5082e+06	2.28404e+06	2.2671e+06	2.47567e+06	2.26908e+06	2.71376e+06	2.36082e+06	1.1495	0.00289141	3.81979
M139T180	139.04957	180.1440	diff	4-imidazoleacrylic acid	[M+H]+	0.947281748702946	HMDB0000301	C00785	Organoheterocyclic compounds	Azoles	Imidazoles	285590	240397	54032.9	223718	149059	877329	597346	649932	384121	657461	190559	633238	0.300929	0.00105279	1.66352
M170T361_3	170.09235	361.0180	diff	3-methyl-l-histidine	[M+H]+	0.990447254115121	HMDB0000479	C01152	Organic acids and derivatives	Carboxylic acids and derivatives	Amino acids, peptides, and analogues	5.25701e+06	4.75967e+06	4.3305e+06	4.54947e+06	4.01348e+06	51886.3	196570	349008	283081	145126	4.58203e+06	205134	22.3367	3.60732e-08	7.74716
M162T46_2	162.05488	46.1730	diff	2-aminoadipic acid	[M+H]+	0.977113395897404	HMDB0000510	C00956	Organic acids and derivatives	Carboxylic acids and derivatives	Amino acids, peptides, and analogues	1.18836e+06	759835	895122	956526	1.12817e+06	4.20696e+06	2.74391e+06	4.40442e+06	3.8032e+06	2.55486e+06	985604	3.54267e+06	0.278209	0.000166471	4.08097
M114T164_2	114.06644	163.6420	diff	Creatinine	[M+H]+	0.998538520155492	HMDB0000562	C00791	Organic acids and derivatives	Carboxylic acids and derivatives	Amino acids, peptides, and analogues	2.86222e+07	2.63909e+07	2.85207e+07	2.62405e+07	2.6075e+07	8.66824e+07	6.9603e+07	7.42964e+07	6.80819e+07	6.78088e+07	2.71699e+07	7.32945e+07	0.370694	1.27149e-06	17.1341
M112T186	112.05085	186.4920	diff	Cytosine	[M+H]+	0.992846909256536	HMDB0000630	C00380	Organoheterocyclic compounds	Diazines	Pyrimidines and pyrimidine derivatives	4.18094e+06	4.23631e+06	1.54804e+06	3.95558e+06	3.51013e+06	6.43919e+06	5.36915e+06	4.53749e+06	6.23278e+06	6.40825e+06	3.4862e+06	5.79737e+06	0.601342	0.00596974	1.68959
M129T211_2	129.10195	211.1280	diff	4-piperidinecarboxamide	[M+H]+	0.748887259276426	HMDB0000661	C00489	Organoheterocyclic compounds	Piperidines	Piperidinecarboxylic acids and derivatives	110470	82908.1	64626	86374.5	98009.2	389029	328886	335029	322388	339716	88477.6	343010	0.257945	9.27886e-08	1.39674
M144T535	144.10175	535.3130	diff	L-homoarginine	[M+H-CH3ON]+	0.778650676204538	HMDB0000670	C01924	Organic acids and derivatives	Carboxylic acids and derivatives	Amino acids, peptides, and analogues	128593	123484	115562	125123	141617	881908	723308	665794	653745	812392	126876	747429	0.16975	6.18959e-07	2.26067
M190T368	190.11863	367.8120	diff	L-homocitrulline	[M+H]+	0.991665844457699	HMDB0000679	C02427	Organic acids and derivatives	Carboxylic acids and derivatives	Amino acids, peptides, and analogues	155453	232423	200197	201177	184898	9441.02	5095.26	4982.83	4714.7	8180.34	194829	6482.83	30.0532	3.84023e-07	1.60023
M190T173	190.05117	173.4510	diff	Kynurenic acid	[M+H]+	0.999220018678584	HMDB0000715	C01717	Organoheterocyclic compounds	Quinolines and derivatives	Quinoline carboxylic acids	629181	265501	192419	97763.4	165376	3.2471e+06	3.10455e+06	4.81329e+06	745742	3.88295e+06	270048	3.15873e+06	0.0854927	0.00282674	4.50924
M130T298_2	130.08588	297.9310	diff	L-pipecolic acid	[M+H]+	0.999600533898315	HMDB0000716	C00408	Organic acids and derivatives	Carboxylic acids and derivatives	Amino acids, peptides, and analogues	1.42794e+06	581837	533756	642367	630287	1.44321e+06	1.35493e+06	1.76282e+06	1.89991e+06	1.26333e+06	763237	1.54484e+06	0.494057	0.00545319	1.89552
M232T251	232.15478	250.5540	diff	Isobutyryl-l-carnitine	[M+H]+	0.999745909649418	HMDB0000736		Lipids and lipid-like molecules	Fatty Acyls	Fatty acid esters	556047	1.18966e+06	915116	1.17621e+06	1.08609e+06	116804	60810.1	68035.8	89694.9	43142.2	984623	75697.3	13.0074	5.89923e-05	3.51495
M206T174_1	206.04435	174.1800	diff	Xanthurenic acid	[M+H]+	0.993438445141585	HMDB0000881	C02470	Organoheterocyclic compounds	Quinolines and derivatives	Quinoline carboxylic acids	16590.7	37775.3	7308.29	17139.4	12044.3	1.31814e+06	247708	365413	153350	1.13852e+06	18171.6	644626	0.0281894	0.0323834	1.99003
M259T327	259.09316	326.7850	diff	5-methyluridine	[M+H]+	0.727934535316413	HMDB0000884					3.96373e+06	2.77804e+06	2.43264e+06	2.70839e+06	2.01524e+06	2.06109e+06	1.09042e+06	1.37567e+06	1.08794e+06	1.40384e+06	2.77961e+06	1.40379e+06	1.98007	0.00591153	4.8591
M259T364	259.09156	363.7080	diff	Ribothymidine	(M+H)+	0.6871	HMDB0000884		Nucleosides, nucleotides, and analogues	Pyrimidine nucleosides		261112	82124.7	187956	170882	149308	43656.3	47668.5	78629.7	42658.4	62487.3	170277	55020.1	3.09481	0.00472983	1.32282
M126T370	126.10216	370.2020	diff	1-methylhistamine	[M+H]+	0.961088752715055	HMDB0000898	C05127	Organic nitrogen compounds	Organonitrogen compounds	Amines	530047	229035	81910.3	251134	351822	4.1441e+06	1.72369e+06	2.20555e+06	1.54927e+06	1.5299e+06	288790	2.2305e+06	0.129473	0.00461209	3.72949
M314T234	314.06117	234.1330	diff	2'-Deoxyadenosine 5'-monophosphate (dAMP)	(M+H-H2O)+	0.8961	HMDB0000905	C00360	Nucleosides, nucleotides, and analogues	Purine nucleotides	Purine deoxyribonucleotides	44947.9	218495	28147.5	202350	130390	6373.26	6832.13	6921.96	3603.75	7044.52	124866	6155.12	20.2865	0.0161277	1.19072
M76T322_2	76.07545	321.5270	diff	Trimethylamine n-oxide	[M+H]+	0.9963744526028	HMDB0000925	C01104	Organic nitrogen compounds	Organonitrogen compounds	Aminoxides	1.08383e+07	4.92413e+06	6.36665e+06	4.15103e+06	4.90944e+06	1.08798e+07	8.97173e+06	1.31267e+07	9.48057e+06	1.06735e+07	6.23792e+06	1.06264e+07	0.587018	0.0140813	4.25163
M385T369_2	385.12686	369.0120	diff	S-adenosyl-l-homocysteine	[M+H]+	0.999268575913551	HMDB0000939	C00021	Nucleosides, nucleotides, and analogues	5'-deoxyribonucleosides	5'-deoxy-5'-thionucleosides	7883.48	179656	76953.6	94911	98097.8	3812.51	2078.62	5309	6008.22	2847.37	91500.4	4011.15	22.8115	0.0127972	1.07452
M120T245_2	120.08050	245.2750	diff	2-amino-1-phenylethanol	[M+H-H2O]+	0.989275173470656	HMDB0001065	C02735	Organic nitrogen compounds	Organonitrogen compounds	Amines	484778	926270	376591	777101	577701	252827	193163	306904	198426	177876	628488	225839	2.7829	0.00429515	2.43609
M166T179_2	166.07217	178.5090	diff	7-methylguanosine	[M+H-C5H8O4]+	0.975635672235706	HMDB0001107	C20674	Nucleosides, nucleotides, and analogues	Purine nucleosides		5.92767e+06	3.69e+06	2.96444e+06	3.2962e+06	3.74991e+06	2.64661e+07	2.07383e+07	1.98934e+07	2.98163e+07	2.35071e+07	3.92564e+06	2.40842e+07	0.162997	5.68806e-06	12.8048
M298T99	298.09685	98.8840	diff	S-methyl-5'-thioadenosine	[M+H]+	0.999727671282902	HMDB0001173	C00170	Nucleosides, nucleotides, and analogues	5'-deoxyribonucleosides	5'-deoxy-5'-thionucleosides	3.18124e+06	1.08115e+07	2.94608e+06	8.69552e+06	7.33369e+06	509454	232169	209501	252381	318159	6.59361e+06	304333	21.6658	0.00358486	8.89048
M560T410	560.07693	410.3050	diff	Adenosine 5'-diphosphoribose	[M+H]+	0.900089680084793	HMDB0001178	C00301	Nucleosides, nucleotides, and analogues	Purine nucleotides	Purine nucleotide sugars	20956.2	85564.3	43328.5	24694	58665.6	446692	384178	374047	181951	342205	46641.7	345815	0.134875	0.000184364	1.5313
M399T471	399.14347	471.0990	diff	S-adenosylmethionine	[M+H]+	0.989165893725693	HMDB0001185	C00019	Nucleosides, nucleotides, and analogues	5'-deoxyribonucleosides	5'-deoxy-5'-thionucleosides	1.01943e+06	796342	530591	875906	734530	302890	275877	271185	42655.9	68907.8	791360	192303	4.11517	0.000292442	2.90554
M527T435	527.15809	435.2330	diff	Maltotriose	[M+Na]+	0.962035408979631	HMDB0001262	C01835	Organic oxygen compounds	Organooxygen compounds	Carbohydrates and carbohydrate conjugates	493651	508128	923255	1.6626e+06	1.13671e+06	2.42827e+06	1.7858e+06	1.43076e+06	2.31068e+06	1.6764e+06	944868	1.92638e+06	0.490489	0.00946657	1.63645
M689T486	689.21153	485.8690	diff	Maltotetraose	[M+Na]+	0.991213857931529	HMDB0001296	C02052	Organic oxygen compounds	Organooxygen compounds	Carbohydrates and carbohydrate conjugates	172543	232031	131554	791974	678507	1.3972e+06	806167	792287	1.1831e+06	1.3407e+06	401322	1.10389e+06	0.363553	0.00595864	1.81869
M189T526_2	189.15885	525.6765	diff	N6,N6,N6-Trimethyl-L-lysine	[M+H]+	0.99923661031044	HMDB0001325	C03793	Organic acids and derivatives	Carboxylic acids and derivatives	Amino acids, peptides, and analogues	6.9941e+06	8.53864e+06	7.21928e+06	7.90111e+06	8.8365e+06	156549	276478	168677	646424	12783.4	7.89793e+06	252182	31.3183	3.43314e-08	10.1633
M169T204	169.06009	203.5140	diff	3,4-dihydroxyphenylacetic acid	[M+H]+	0.889521126725561	HMDB0001336	C01161	Benzenoids	Phenols	Benzenediols	61935.7	26800.3	13098.5	25150.9	17952.1	559567	277249	288108	419278	307204	28987.5	370281	0.078285	0.000238208	1.68334
M279T38_3	279.23090	37.9940	diff	Linolenic acid	[M+H]+	0.816612438803085	HMDB0001388	C06427	Lipids and lipid-like molecules	Fatty Acyls	Lineolic acids and derivatives	256548	200658	327974	242525	156920	153101	189145	198111	101160	142421	236925	156788	1.51112	0.0438776	1.20424
M125T60	125.09441	60.0840	diff	3-Methylhistamine	M+	0.7964	HMDB0001861		Organic nitrogen compounds	Organonitrogen compounds	Amines	260074	6231.74	208862	270374	254762	102368	51599.4	41198.5	69186.5	130296	200061	78929.6	2.53467	0.0491097	1.2703
M127T327_2	127.04928	326.7660	diff	4-imidazoleacetic acid	[M+H]+	0.987952269145633	HMDB0002024	C02835	Organoheterocyclic compounds	Azoles	Imidazoles	789956	572442	488645	573219	432289	416244	248692	284567	226303	297053	571310	294572	1.93946	0.0039402	2.19392
M282T281	282.11953	281.3230	diff	1-methyladenosine	[M+H]+	0.999927586570553	HMDB0003331	C02494	Nucleosides, nucleotides, and analogues	Purine nucleosides		700792	903636	363520	925948	546160	2.02225e+06	5.505e+06	5.12167e+06	978040	1.8949e+06	688011	3.10437e+06	0.221627	0.0314027	3.47985
M100T84	100.07478	84.4510	diff	5-Aminopentanoic acid	(M+H-H2O)+	0.7284	HMDB0003355	C00431	Organic acids and derivatives	Carboxylic acids and derivatives	"Amino acids, peptides, and analogues"	250079	251954	208853	179549	195517	452927	504245	341328	547709	471349	217191	463512	0.468576	0.000174437	1.0535
M147T358	147.07564	357.6850	diff	D-glutamine	[M+H]+	0.999004462331674	HMDB0003423	C00819	Organic acids and derivatives	Carboxylic acids and derivatives	Amino acids, peptides, and analogues	291791	451048	454519	204944	420187	15075.8	28069	43998.3	35413.7	33165.6	364498	31144.5	11.7035	0.000156847	2.07858
M146T352	146.09220	351.7380	diff	G-guanidinobutyrate	[M+H]+	0.996055725912603	HMDB0003464	C01035	Organic acids and derivatives	Carboxylic acids and derivatives	Amino acids, peptides, and analogues	1.67081e+06	1.45887e+06	2.74566e+06	1.12755e+06	1.22953e+06	493194	409541	819150	439160	426291	1.64648e+06	517467	3.18181	0.00555737	3.85487
M104T289_2	104.07043	289.0620	diff	Dl-3-aminoisobutyric acid	[M+H]+	0.999527746281006	HMDB0003911	C05145	Organic acids and derivatives	Carboxylic acids and derivatives	Amino acids, peptides, and analogues	497697	351843	283857	319557	344013	800463	1.00192e+06	1.00184e+06	1.35402e+06	981506	359393	1.02795e+06	0.349621	0.000125779	2.00364
M282T305	282.11952	304.8210	diff	N6-methyladenosine	(M+H)+	1	HMDB0004044		Nucleosides, nucleotides, and analogues	Purine nucleosides		349298	325067	132372	204976	247234	1.33655e+06	1.25263e+06	1.19896e+06	648755	1.00182e+06	251789	1.08774e+06	0.231478	0.000192232	2.4473
M309T34	309.27873	33.9000	diff	Cis-11,14-eicosadienoic acid	[M+H]+	0.710041940623476	HMDB0005060		Lipids and lipid-like molecules	Fatty Acyls	Fatty acids and conjugates	3.00031e+06	3.26971e+06	3.16285e+06	3.14129e+06	3.45792e+06	2.36507e+06	3.05574e+06	2.8752e+06	2.32675e+06	2.76557e+06	3.20642e+06	2.67767e+06	1.19747	0.0115428	4.1623
M259T285	259.16424	284.9830	diff	D-pipecolinic acid	[2M+H]+	0.841696492798533	HMDB0005960		Organic acids and derivatives	Carboxylic acids and derivatives	Amino acids, peptides, and analogues	65507.1	50374.9	49144.6	75318.7	62917.4	494790	393650	326262	417723	355993	60652.5	397684	0.152515	2.95689e-06	1.67854
M229T406	229.11857	406.3050	diff	Pro-hyp	[M+H]+	0.998503813174867	HMDB0006695		Organic acids and derivatives	Carboxylic acids and derivatives	Amino acids, peptides, and analogues	2.90548e+06	4.61005e+06	3.73428e+06	2.56582e+06	6.86829e+06	1.98816e+07	1.76908e+07	1.49222e+07	1.53166e+07	2.55636e+07	4.13678e+06	1.8675e+07	0.221515	0.000116335	10.196
M263T222_2	263.13859	221.7620	diff	Phe-pro	[M+H]+	0.997228867859698	HMDB0011177		Organic acids and derivatives	Carboxylic acids and derivatives	Amino acids, peptides, and analogues	58403.3	313729	149445	16313.7	21129.7	1.27343e+06	537364	634901	1.24951e+06	757231	111804	890488	0.125554	0.00151368	2.38131
M150T232_2	150.07719	231.8810	diff	3-methyladenine	[M+H]+	0.935477714240422	HMDB0011600	C00913	Organoheterocyclic compounds	Imidazopyrimidines	Purines and purine derivatives	1.04738e+06	324275	306168	645643	678755	2.69808e+06	2.33375e+06	2.09626e+06	3.03231e+06	2.63336e+06	600445	2.55875e+06	0.234663	1.44169e-05	3.8659
M231T150_1	231.07587	150.3010	diff	P-tolyl-.beta.-d-glucuronide	[M+H-3H2O]+	0.933303330644013	HMDB0011686		Organic oxygen compounds	Organooxygen compounds	Carbohydrates and carbohydrate conjugates	461441	291402	765606	376958	644284	206159	156156	116798	203886	51919.5	507938	146984	3.45575	0.00430317	2.1801
M100T57_2	100.07503	57.4615	diff	2-piperidone	[M+H]+	0.951719418638742	HMDB0011749	C10482	Organoheterocyclic compounds	Piperidines	Piperidinones	266570	90295.9	70977.6	96293.6	99182.5	602255	511202	411361	412814	554231	124664	498372	0.250142	9.70039e-05	1.67252
M116T184	116.10621	184.3380	diff	3-dehydrocarnitine	[M+H-CO2]+	0.999200013812712	HMDB0012154	C02636	Organic acids and derivatives	Keto acids and derivatives	Short-chain keto acids and derivatives	2915.44	2426.07	2056.05	2527.02	2719.48	1.01822e+06	783285	732535	608435	630275	2528.81	754551	0.00335141	7.04989e-06	2.60157
M132T406	132.06445	405.9575	diff	Guanidinopropionic acid	[M+H]+	0.800006651124495	HMDB0013222	C03065	Organic nitrogen compounds	Organonitrogen compounds	Guanidines	52015.1	67825.5	61068.7	15555	97999.6	277437	262874	237374	218468	412604	58892.8	281751	0.209024	0.000301136	1.24204
M198T296	198.08687	295.6690	diff	N-acetylhistidine	[M+H]+	0.983849156857536	HMDB0014748	C02997	Organic acids and derivatives	Carboxylic acids and derivatives	Amino acids, peptides, and analogues	93037.7	84124.1	47903.5	88094.5	121120	1.58731e+06	1.0533e+06	1.35195e+06	1.15373e+06	1.36651e+06	86856	1.30256e+06	0.066681	1.15535e-06	3.25483
M244T244	244.07978	243.8020	diff	Cytarabine	[M+H]+	0.994975929385978	HMDB0015122	C02961				625393	505834	547912	476656	413472	1.24047e+06	2.40413e+06	1.78596e+06	1.23836e+06	1.53828e+06	513853	1.64144e+06	0.31305	0.00088249	2.55478
M144T247	144.11217	247.0155	diff	L-ng-monomethylarginine	[M+H-CH3ON]+	0.79071691487963	HMDB0029416		Organic acids and derivatives	Carboxylic acids and derivatives	Amino acids, peptides, and analogues	22332	5756.53	7627.15	8211.27	8510.37	352917	102863	142054	134948	212273	10487.5	189011	0.055486	0.00403246	1.16397
M109T314	109.09998	314.2240	diff	2-ethylpyrazine	[M+H]+	0.700613894693902	HMDB0031849		Organoheterocyclic compounds	Diazines	Pyrazines	120058	121164	95676.1	3492.47	161037	11478.4	12541	6750.18	4807.22	13448	100285	9804.96	10.228	0.00903374	1.01649
M84T86	84.04386	85.8110	diff	1-Aminocyclopropanecarboxylic acid	(M+H-H2O)+	0.9766	HMDB0036458	C01234	Organic acids and derivatives	Carboxylic acids and derivatives	"Amino acids, peptides, and analogues"	78991.6	87995.3	66622.2	79487.3	75228.8	712184	486937	561090	535813	574901	77665	574185	0.135261	1.06814e-06	2.04265
