# Supplementary material for: Exploring pathogenesis and biomarkers through establishment of a rat model of male infertility with liver depression and kidney deficiency
Source: PLoS One. 2024 May 20;19(5):e0303189. doi: 10.1371/journal.pone.0303189 (PMC11104592; doi:10.1371/journal.pone.0303189)
Supplement: S2 File — (XLSX) [file pone.0303189.s002.xlsx]

## Sheet: Targets information
	Targets for metabolites (190)	targets for male infertility (3189)	targets for intersecting (51)
	Gene Name	Gene Name	Gene Name
	PTGS1	PALB2	PTGS1
	NOS1	BRIP1	NOS1
	ABAT	BRCA2	PTGS2
	PTGS2	CFTR	PTPN22
	GOT1	CHEK2	AKR1B1
	PTPN22	NR5A1	ARG2
	AKR1B1	BARD1	CTSD
	ARG2	BRCA1	PRKACA
	GABRA1	AR	OTC
	CTSD	CATSPER1	GPT
	LTA4H	LHCGR	GATM
	PRKACA	ATM	HMGCR
	ADH1B	TP53	HDAC3
	GLUD1	DNAH1	ODC1
	OTC	AURKC	SLC1A1
	GOT2	DEL15Q15.3	POLB
	GRIA2	STRC	SRC
	MAT1A	CATSPER2	HPRT1
	GRIK2	DAZ1	POLG
	TPI1	SRY	GGPS1
	GABRA6	ESR1	MMP9
	GPT	DNAH5	MMP2
	ATP2C1	H19	ADA
	ME2	CFAP251	DPP4
	BCHE	FKBP6	ADORA1
	ADH1C	CYP19A1	ADORA2A
	GATM	AMH	GAPDH
	SLC6A18	TEX15	HSPA8
	GLRA1	DNAH10	HSPA5
	EGLN1	SPATA16	MAPK1
	SLC22A6	SYCP3	MCL1
	ACLY	FANCM	GBA
	HMGCR	ZSWIM7	GAA
	HAO1	DAZ2	GSK3B
	FDFT1	NANOS1	PTPN1
	FNTA FNTB	KLHL10	CSNK2A1
	CHRNA7	DAZ3	F2
	HDAC3	FSHR	IDO1
	GRIA1	TEX11	HEXB
	GRIA4	XRCC2	FGF2
	GRIK5	CFAP47	TH
	GFPT1	CYP17A1	EGFR
	GRM4	MNS1	CASP3
	GRM7	ARMC2	MME
	ODC1	ZMYND15	HTR1A
	GRM2	GNRHR	SLC6A4
	SLC1A1	CFAP65	SLC6A3
	SLC1A2	SEPTIN12	DRD2
	GRIK1	DAZ4	HTR1B
	GRM6	DDX3Y	HTR2A
	CACNA2D1	STON1-GTF2A1L	HTR2C
	GRM3	SPEF2
	GRM8	SOX9
	GABBR1	PNLDC1
	SLC6A12	NR0B1
	ADORA3	GNRH1
	GRIK3	HORMAD1
	GRM1	GALNTL5
	INMT	CDH1
	CA2	CFAP43
	CA1	CLDN2
	CA12	USP9Y
	CA9	SUN5
	HCAR2	HSD17B3
	TYMS	DPY19L2
	POLB	TTC29
	P2RY1	CFAP44
	ST6GAL1	SRD5A2
	FBP1	DAZL
	P2RY6	WT1
	SRC	DNAH17
	HPRT1	SPAG17
	POLA1	ODAD2
	POLG	AZF1
	OGT	SLC26A8
	FDPS	FGFR1
	RNASE2	TEX14
	RNASE1	CFAP52
	GGPS1	C11orf65
	P2RY4	DNHD1
	P2RY2	MTHFR
	MMP9	HOXD13
	MMP2	PDHA2
	CA14	HFE
	QARS	MLH1
	P2RX1	SOX30
	FHIT	AK7
	UMPS	TTC21A
	TK1	FSIP2
	TYMP	LEP
	TK2	DRC1
	DTYMK	ACTL9
	PNP	RBMY1A1
	P2RY14	SOHLH1
	CDA	BRWD1
	DUT	CYP21A2
	B4GALT1	SYCE1
	ADA	PTEN
	DPP4	PRL
	ADORA1	LHB
	ADK	LRRC56
	ADORA2A	AMHR2
	AHCY	KRAS
	GAPDH	CFAP91
	HSPA8	MSH5
	HSPA5	CFAP45
	MAPK1	FMR1
	PDCD4	PIK3CA
	MCL1	DNAJB13
	PYGM	MEIOB
	OGA	STAG3
	PIM1	TDRD9
	FUCA1	IL6
	GBA	BRAF
	GAA	AKAP4
	KDM4E	PLCZ1
	GSK3B	KIT
	PTPN1	HRAS
	PTPN2	MOV10L1
	EHMT1	TNF
	EHMT2	INS
	DAO	GSTM1
	CDK9 CCNT1	CFAP70
	CSNK2A1	FBXO43
	F2	XIST
	IDO1	ZP1
	HEXA	MSH2
	HEXB	TGFB1
	DDO	DNAH8
	FGF2	CDC14A
	NEU3	CFTR-AS1
	NEU2	SHBG
	NEU4	BPY2
	CPB2	MSH4
	TH	TSPY1
	GABBR2	EPPIN
	ENPEP	MSH6
	ANPEP	SOX3
	PEPD	PMFBP1
	KMO	FANCC
	KDM4C	CFAP69
	KYNU	NBN
	RNPEP	TEX9
	OAT	SYCP2
	FYN	GCNA
	EGFR	FGFR3
	LCK	FSHB
	HRH3	ESR2
	HRH4	BRDT
	KDM2A	PRM2
	PHF8	IFT74
	KDM5C	LOC126862571
	EGLN3	CCDC39
	CASP3	RAD51
	CPA1	RPL10L
	MME	STK11
	CAD	AKT1
	HRH2	INSL3
	HRH1	CCDC34
	AOC1	USP26
	AOC3	NPHP4
	TACR1	RAD51C
	HTR1A	C14orf39
	CYP2A6	ADGRG2
	TAAR1	ANOS1
	SLC6A2	TAF4B
	SLC6A4	MECP2
	SLC6A3	LOC111674472
	MAOB	MMP9
	CHRNA4	PMS2
	CHRM1	ZP3
	DRD2	HSD3B2
	DRD3	ACE
	HTR2B	CHD7
	HTR4	TUBB8
	HTR1B	PGR
	HTR1D	KITLG
	DRD1	IGF1
	HTR1E	DNAH11
	HTR2A	MIF
	HTR2C	SPAG1
	HTR7	RPGR
	HTR6	DMRT1
	HTR5A	ARMC2-AS1
	2O23	TRIP13
	1SVC	ZP2
	5L3D	SOD1
	6PYZ	CCDC62
	6FYV	MMP2
	5N2S	CCDC40
		TERB1
		MAK
		PTPN11
		RNF212
		PICK1
		MIR21
		PRM1
		ERBB2
		AOPEP
		MTOR
		EGFR
		BMP15
		MIR34A
		POR
		GGN
		SMAD5-AS1
		MIR145
		TAC3
		PATL2
		MEG3
		APC
		ZPBP
		FLNA
		LEPR
		PROKR2
		TACR3
		DHH
		POLG
		GNAS
		RAD51D
		IL1B
		GJB2
		CYP17A1-AS1
		IL10
		APOE
		DNAI1
		INHA
		MT-CYB
		OFD1
		RET
		DNAH2
		DNAAF11
		BDNF-AS
		CGA
		WEE2
		IL2
		HERC2
		LOC109504725
		KISS1
		DDX4
		HMOX1
		PRLR
		CRP
		PANX1
		C2CD6
		MIR27A
		GOPC
		MIR34C
		H2BW1
		BDNF
		RXFP2
		ADIPOQ
		WDR19
		CREBBP
		CLU
		VDR
		CATIP
		HSFY1
		MIR29C
		TERB2
		MAP2K1
		M1AP
		KLK3
		MIR146A
		MIR30A
		RSPH1
		EP300
		NR3C1
		MUTYH
		POMC
		SMAD4
		CYB5A
		NOS3
		CYP11A1
		MIR125A
		FANCA
		ACR
		MIR373
		GSTT1
		PGK1
		CCNA1
		PSMC3IP
		GSTP1
		GH1
		MED12
		QRICH2
		KDM5D
		SOS1
		GATA4
		SLC6A4
		FGFR2
		MIR210
		STAR
		FRAXA
		IGF2
		SPO11
		MIR221
		GAS5
		KCNQ1OT1
		CYP1A1
		ERCC4
		MIR22
		MAP3K1
		KISS1R
		CBL
		MIR155
		MIR202
		CEP112
		GPX4
		DNAAF6
		PIWIL1
		LTF
		CAT
		SLC35D2-HSD17B3
		MAOA
		TTC12
		DNAH9
		DNAAF5
		ALB
		SMCHD1
		VEGFA
		SERPINA1
		IKBKG
		DHX37
		NRAS
		CDY1
		YBX2
		TERT
		MIR335
		COMT
		IFNG
		PWAR1
		CXCL8
		SEMG1
		SPRY4
		PPARG
		SRD5A1
		SPINK2
		RAF1
		EDNRA
		CDKN2A
		SERPINE1
		FOXL2
		MIR141
		FBN1
		FGF8
		KCNQ1
		DNAAF2
		MIR143
		CCDC103
		MIR146B
		EPHX1
		TSGA10
		MIR195
		CTCFL
		BGLAP
		MIR126
		SRA1
		RAD50
		SPACA1
		VCY
		RSPH4A
		ABCB1
		MIR17
		MIR451A
		MIR200C
		MEN1
		INSR
		GLA
		IGFBP3
		PROP1
		MIR31
		CYP11B1
		NUP107
		LOC111674475
		SMCP
		MBL2
		LINC01672
		MIR149
		TNP1
		MKRN3
		ODAD1
		MIR133B
		MIR20A
		SHOC1
		POLR1C
		DNAI2
		RPS4Y2
		TNP2
		FCGR2A
		DNAH8-AS1
		MIR148A
		MIR193B
		FOXJ1
		SLC9A3
		LOC126859667
		BCL10
		DRD2
		HLA-DQB1
		ODF1
		PARK7
		LMNA
		ATRX
		WNT4
		KDM6A
		BCL2
		F2
		RRAS
		MALAT1
		FGF17
		DMD
		MIR140
		CREM
		ITGB3
		HNF1A
		MCIDAS
		PUM2
		PTGS2
		LOC106780800
		MIR122
		TLR4
		MIR205
		PABPC1L
		CTNNB1
		PIWIL2
		AMER1
		MIR320A
		ABCA1
		GSTM3
		MAMLD1
		APOA1
		PRY
		NOS2
		GHRL
		TTN
		MSH5-SAPCD1
		HS6ST1
		PRY2
		LZTR1
		MIR10B
		SNRPN
		MIR371A
		ALPL
		CDY2A
		BLM
		HFM1
		ALMS1
		F5
		G6PD
		DZIP1
		ERCC1
		DNAAF4
		DNAAF1
		MT-ATP6
		CCNO
		POLR3H
		PON1
		MIR200A
		MAP2K2
		RHOA
		BPY2B
		BPY2C
		SYCP1
		MRPS22
		IL4
		TBPL1
		PRM3
		CCL2
		ZMYND10
		XRCC1
		MRE11
		BOLL
		MIR182
		DMC1
		HLA-DQA1
		RSPH3
		TMX2-CTNND1
		MIR181A1
		MIR200B
		MIR18A
		PRDM9
		ODAD3
		PVT1
		PNPLA6
		KDM3A
		MIRLET7C
		MIR203A
		WDR11
		MIR4321
		LOC107982234
		DNAAF3
		LOC111674477
		BMP6
		THBS1
		SLX4
		HYDIN
		XRCC3
		CERNA3
		JUN
		MIR9-1
		MIR510
		HORMAD2
		NME8
		EMSLR
		SOS2
		FANCD2
		PRKAR1B
		DNAH7
		RRAS2
		PROK2
		PRKN
		HMGA1
		HOTAIR
		GAS8
		ZFPM2
		DICER1
		CEACAM3
		MSR1
		LIF
		ERCC2
		DUSP6
		MIR30E
		VCX
		CFAP58
		RSPH9
		SLC11A1
		SPIDR
		NLGN3
		IL7R
		CASP8
		IGFBP1
		FAS
		TLE6
		CCDC65
		MRAS
		CDH23
		DNAL1
		HOTTIP
		CDKN2B-AS1
		SOD2-OT1
		PLG
		HESX1
		TNXB
		CTNS
		APOB
		SOX10
		SHOC2
		GHR
		DNMT3B
		BNC1
		FOXP3
		HBB
		IHO1
		CFAP300
		SLC19A1
		CEP290
		ADRB2
		TP63
		BSCL2
		CCND1
		STX1A
		MIR204
		CFAP298
		NEK10
		H2AC18
		MIR499A
		OXT
		RSPO1
		MUC1
		MEFV
		ALDH2
		RIT1
		PPP1CB
		FANCI
		MPO
		MTR
		WWOX
		FANCF
		IL18
		FEZF1
		PIK3C2G
		SEMA3A
		SLC6A3
		CYP2D6
		OTC
		H4C1
		FANCL
		MIR101-1
		FANCB
		MAGEL2
		RAD54L
		GCLC
		DMRT3
		STRA8
		CDK2
		BTG4
		BMPR1B
		GAS2L2
		PKD2
		HLA-DRB1
		LINC-ROR
		PIWIL4
		SDHB
		OAZ3
		ACHE
		MIR196A2
		RASA2
		PRSS37
		H6PD
		IL17A
		NF1
		MSL2
		SST
		SPRED2
		HSD11B1
		LOC106128902
		LOC108004538
		CLCA4
		FASLG
		MIRLET7B
		SLC6A14
		MIR23B
		ENSG00000277577
		PHB1
		HLA-G
		NDN
		HTR1A
		REC114
		B2M
		MIAT
		GBA2
		STK36
		AHR
		MT-TE
		MIR191
		CFAP221
		MDM2
		BMP4
		NAT2
		MT-ND3
		CTLA4
		IPW
		OCA2
		PRPH2
		STAT3
		H3-4
		F8
		POLB
		PADI6
		CCDC141
		TNFRSF11B
		ITGB1
		TGFB2
		CDKN1B
		SOD2
		OTX2
		GALT
		AKAP3
		TGFBR1
		TTC14
		HTR2A
		DKC1
		MIR4713HG
		MIR199B
		MIR429
		UCA1
		NIPBL
		PIRC66
		IL1RN
		EGF
		PINK1
		PMM2
		FH
		CSF3
		XPO1
		TF
		LOC107457585
		TERC
		ARL14EP-DT
		CSNK2A2
		KCNN4
		AGTR1
		FANCE
		HFE-AS1
		NPHP1
		SEPTIN4
		SHH
		CD36
		AGO2
		PRMT6
		ODAD4
		VIM
		TXNDC8
		NFKB1
		MCM8
		ABCD1
		CGB5
		HP
		MIR34B
		TUG1
		TSHR
		LOC110806262
		WFS1
		SLC46A1
		MKS1
		MIR486-1
		CEACAM6
		CCAT1
		IL1A
		CASP3
		IL11
		CDK9
		LOC113664106
		MIR98
		LPL
		NPM1
		IQCN
		KAT6B
		DND1
		ELANE
		KRT19
		CCR5
		SOX2
		SNORD15A
		FANCG
		MIR150
		CASR
		HPRT1
		LOC111674463
		TGFBR2
		EDN1
		REN
		DDX20
		PPP2R1A
		HNRNPUL2-BSCL2
		CDKN1A
		BMP2
		CCR6
		GPT
		ROCK1
		CCNT1
		LAMP2
		MIR30B
		POLD1
		SHC1
		MIRLET7D
		HLA-B
		CCNK
		BBS1
		LOC106799833
		GATA3
		CDCA7L
		MTRR
		MYC
		ABCC1
		NRIP1
		SEMA3E
		PIWIL3
		SOX2-OT
		MIR127
		BBS2
		PGR-AS1
		TMEM67
		DMPK
		SPATA9
		CAPN10
		MIR223
		NPAP1
		KMT2D
		TNFRSF1A
		HCCS
		DANCR
		LRP2
		SLC26A9
		NPPA
		CXXC1
		NPY
		ICAM1
		CCNT2
		PTCH1
		AXL
		CAV1
		TPO
		DKKL1
		SCN1A
		GDF9
		DCTN4
		KLC1
		MIR32
		TWNK
		LOC126859961
		VAMP7
		DNALI1
		MIR372
		AKR1C4
		TP53BP1
		CFAP298-TCP10L
		AIP
		MIR497
		LINC02605
		HOXA10
		GJA1
		CRH
		RETN
		LOC126859962
		MIR152
		CYP3A4
		BBS4
		SPP1
		RB1
		DNAAF4-CCPG1
		DNAAF3-AS1
		IFT172
		MIR181B1
		ERCC6
		VWF
		MIR199A1
		STS
		MIR29B2
		MIR9-3
		CD40LG
		SNHG14
		KCNU1
		BBS5
		MIR15A
		SPAG6
		MMP1
		TSPYL1
		PLAT
		ADA
		DDX25
		LOC126653391
		DRD4
		SNCA
		BBIP1
		MYBPC3
		MYH7
		BAX
		F9
		HOXA11-AS
		MIR181D
		IGF1R
		DNAH6
		CCL5
		MAPK1
		FTO
		MIR181A2
		MIR106B
		LOC113633877
		NSD1
		EPO
		PARP1
		RECQL4
		IGFBP2
		SMC1A
		CSF1
		SERPINA3
		CKS1B
		RNF114
		LIG4
		MIR29A
		IL5
		AGT
		SHOX
		RMST
		ABRAXAS1
		DEFB126
		EGOT
		CEP19
		MLH3
		ALAD
		LIFR
		CFAP57
		REC8
		CBX2
		MIR93
		VCAM1
		IL13
		HNF1B
		RBMXL2
		XPC
		NR1H2
		MIR214
		MAD2L2
		PPP2R3C
		MKKS
		DNAH17-AS1
		SMARCA4
		LOC109029530
		CLPP
		UBE2T
		XIAP
		ADCY10
		MIR139
		IL2RA
		CYP1A2
		IFT27
		PWRN1
		TTR
		GHRH
		BCAR4
		CYP2C9
		PTGDS
		DNMT1
		RYR1
		IL1R1
		LOC100129175
		MIR7-3HG
		LOC127898559
		TIMP1
		HSP90AA1
		CST3
		TARDBP
		DCAF17
		LEFTY2
		LOC107303338
		IFNA1
		POLG2
		WNT5A
		AIRE
		MMP3
		FGF2
		TLR2
		DAW1
		CATIP-AS2
		CGB3
		MEI1
		OCRL
		BBS7
		APEX1
		CDKN2B
		NOS1
		TEKT3
		HIF1A
		LEPQTL1
		CALCA
		SDHD
		MIR663A
		TH
		RFWD3
		FN1
		GJA4
		PKD1
		CDK1
		H2AX
		NSMF
		TNFSF11
		TSC2
		SNORD116-1
		ELN
		MIR212
		MKI67
		RTEL1
		HTR2C
		CFAP74
		CTNS-AS1
		BIRC5
		ZNF469
		ODF2
		LDLR
		PPARA
		CDK4
		MIRLET7I
		CDKN1C
		MIR24-1
		SNORD115-1
		ANKRD11
		MIRLET7A3
		CSF2
		LOC107032825
		MIR25
		RASSF1-AS1
		NKX2-1
		IL17RD
		MIR15B
		MIR10A
		CYP2C19
		BMPR1A
		BBS9
		WDPCP
		HARS2
		CLCN2
		GGT1
		VHL
		CCK
		EZH2
		NGF
		SIRT1
		PPARGC1A
		PCNA
		STAT5B
		DNMT3A
		DLEU1
		MSH3
		BBS12
		XPA
		PAEP
		F3
		LINC00339
		LARS2
		MIR424
		ZNF276
		HMGA2
		OGG1
		ERAL1
		MIR106A
		ANXA5
		RMRP
		ACTL7A
		MIR144
		PLAU
		TAFAZZIN
		IL6ST
		PRKAR1A
		HSD17B4
		LRRK2
		DDX3X
		LCN2
		HSPA4
		MIR302D
		PLP1
		MT-ND4
		RELA
		CD44
		AFP
		IL3
		SERPINC1
		CHGA
		HJV
		MIR328
		OXTR
		GJB1
		ATR
		KASH5
		PDGFRA
		SCN5A
		FIGLA
		PISRT1
		FMR1-AS1
		HOXA13
		CETP
		NF2
		MIR196A1
		MET
		RNF216
		TP73
		MIRLET7F1
		MT-ND2
		RP2
		MIR493HG
		ENSG00000276919
		MIRLET7F2
		NFE2L2
		NQO1
		DAZAP1
		PRKDC
		CREB1
		GPC3
		FUS
		STK10
		TDRKH
		U2AF1
		TIMP2
		CD4
		HLA-A
		MIR367
		DCC
		HIF1A-AS2
		WRN
		TRH
		NOTCH1
		SLC6A8
		POU1F1
		BBS10
		SRC
		SIM1
		CYP1B1
		CP
		MAPK14
		TG
		NOTCH3
		TNNT2
		HSF2BP
		GLI2
		SLC17A5
		FLRT3
		HSPB1
		FANCD2OS
		FGF9
		CD274
		LYVE1
		XDH
		HAMP
		ARL6
		SELP
		FOS
		LOC107133510
		PLA2G6
		FGA
		CLCN4
		TTC8
		ENSG00000145075
		HMGCR
		JAK2
		ANXA2
		SMARCAL1
		FSIP2-AS1
		RAB3GAP1
		MIR196B
		LOC106007491
		SMAD3
		MIR361
		LOC106007490
		CD79A
		CDC20
		KRT7
		TIMP3
		ACE2
		PTPN22
		DBH
		UCP3
		HDAC6
		MIR661
		TRIM32
		TLR9
		NODAL
		LOC112486223
		HSD17B1
		GC
		NPC1
		EFNA3
		CXCL10
		KMT2A
		SLC2A1
		RPS6KA3
		TGFA
		DNAJC30
		MRPS12
		SYP
		DEFB130A
		ATP7A
		PTPRG-AS1
		CBS
		SPINK1
		TBC1D21
		MTRF1
		SDCCAG8
		MIR92A1
		POLR3B
		LIPE
		MGMT
		MIR224
		MMP13
		CYP2B6
		MIR100
		ABL1
		C3
		CLCN5
		GRN
		SGK1
		CXCR4
		TINF2
		NEK1
		MIR103A1
		CASP9
		NOD2
		HGF
		MIR296
		IRS1
		VCP
		MIR99A
		PTPN1
		AMACR
		MIR125B1
		RPS12
		MIR142
		CYP3A5
		LTA
		NLRP3
		MIR509-1
		GPX1
		GAPDH
		ARID1B
		CCL11
		TXN
		CFAP44-AS1
		STAT1
		NLRP5
		GSR
		LHX4
		AKR1C3
		ZFP36L2
		TUBA1A
		UCHL1
		IZUMO1
		CTSD
		SPATC1L
		TCF7L2
		CACNA1C
		PDCD4-AS1
		NR2F2
		MIR483
		C9orf72
		NEK2
		WEE2-AS1
		CLOCK
		PACRG
		KRT18
		MIR193A
		HENMT1
		ALPP
		CEBPB
		PAFAH1B1
		WNT7A
		MIR409
		PAX2
		MPZ
		PRG4
		GAPDHS
		MIR582
		LOC126862653
		ACTC1
		HSPA5
		SETX
		ADRB3
		NCOA2
		KDR
		FLNB
		MIR7-1
		TGFB3
		SPATA6
		SDHC
		SQSTM1
		CUL3
		EVC2
		GAL
		TNFSF10
		HSPA2
		TFRC
		CDKN3
		ATXN2
		MIR19B1
		SCAPER
		MIR513A1
		KCNJ11
		CRB1
		NDP
		NDNF
		SP1
		RPGRIP1L
		SERPINA5
		DNMT3L
		CXCL12
		GDF15
		STUB1
		CYP11B2
		ACTA2
		LOC107652445
		CTCF
		MAPK3
		WNT3
		GBA1
		ACTA1
		MIR23A
		NTRK2
		TPR
		MYH9
		LOC106099062
		MIR151A
		TRA-TGC7-1
		TRA-TGC5-1
		MT-CO1
		APOD
		FOXG1
		MT-CO3
		VIP
		MC4R
		CYCS
		ADIPOR1
		MIR26A1
		ARID1A
		MIR29B1
		F13A1
		CCND2
		LOC126860075
		CDH2
		YAP1
		SLPI
		ANGPT2
		ENG
		S100B
		ZIC3
		MSMB
		MIRLET7A1
		CNTROB
		HLA-C
		HPS6
		MC1R
		ABCA4
		CDC6
		CD34
		PIK3C2A
		FGF23
		SPEM1
		ACTB
		SOCS1
		XK
		GCM2
		FMN2
		DEFB1
		SPAG4
		AHRR
		ADRB1
		HTR1B
		SLC26A4
		MIR124-1
		UBE3A
		KNG1
		MIR888
		HMGB1
		MED13L
		NME1
		RUNX1
		PTHLH
		PBX1
		NAMPT
		CC2D2A
		IGFL3
		MAP3K7
		GAST
		C3orf62
		SMPD1
		PAPPA-AS1
		GUSB
		SERPINA7
		FGD1
		USP7
		HSPA8
		PYY
		LARS2-AS1
		SELE
		MKRN3-AS1
		NANOS2
		PTGS1
		GCG
		TBK1
		ERBB4
		MT-ND1
		NFKBIA
		DHRS11
		APOC3
		TTTY10
		VTN
		PLAUR
		RLIM
		RPGRIP1
		SOX11
		PORCN
		GFAP
		JAG1
		SMS
		HDAC2
		HSPD1
		ICOSLG
		GTF2A1L
		TMEM216
		LOC126862264
		CNR1
		CCNA2
		THRB
		USH2A
		MIR423
		MMP14
		HBA1
		PCAT1
		MIR28
		NLRP2
		ITGAV
		PRKACA
		ANXA1
		CD40
		FRAS1
		DPYD
		GAA
		IL6R
		CACNA1A
		SOCS3
		TET2
		MCM9
		LGALS3
		RACGAP1
		TET3
		TFR2
		GLI3
		RPS19
		ABCC8
		FGF4
		LOC101927178
		SUN3
		IGF2R
		PDCD1
		PDGFB
		ITGAM
		DYSF
		NCOR1
		KRT20
		GHSR
		FOXO1
		CEP135
		HSF2
		TAF7L
		HTT
		POU5F1
		ATP7B
		XRCC4
		DPP4
		PAH
		UTY
		LOC126862656
		TNFAIP3
		NGFR
		DELYQ11
		LINC02882
		HUWE1
		IFT140
		ODC1
		PIP
		GSN
		LINC01725
		ADM
		MUC2
		LINC00504
		FAHD1
		ARF4-AS1
		LINC01258
		LINC02955
		LINC02895
		ENSG00000230490
		ENSG00000245768
		ENSG00000250519
		ENSG00000258081
		ENSG00000235450
		ENSG00000251216
		LOC101927560
		ENSG00000253288
		lnc-IQCM-2
		lnc-HMGXB4-8
		MK280073-022
		MK280073-023
		MK280073-058
		MK280073-120
		MK280073-197
		MK280073-202
		MK280073-346
		MK280073-501
		MK280073-521
		MK280073-008
		MK280073-013
		MK280073-020
		MK280073-025
		MK280073-049
		MK280073-052
		MK280073-055
		MK280073-059
		MK280073-060
		MK280073-063
		MK280073-083
		MK280073-093
		MK280073-121
		MK280073-164
		MK280073-175
		MK280073-199
		MK280073-203
		MK280073-206
		MK280073-216
		MK280073-273
		MK280073-296
		MK280073-300
		MK280073-334
		MK280073-351
		MK280073-353
		MK280073-460
		MK280073-461
		MK280073-475
		MK280073-493
		MK280073-510
		MK280073-513
		MK280073-522
		MK280073-524
		MK280073-527
		MK280073-571
		MK280073-621
		MK280073-623
		MK280073-001
		MK280073-007
		MK280073-018
		MK280073-027
		MK280073-028
		MK280073-030
		MK280073-037
		MK280073-040
		MK280073-044
		MK280073-046
		MK280073-047
		MK280073-051
		MK280073-053
		MK280073-056
		MK280073-057
		MK280073-071
		MK280073-072
		MK280073-073
		MK280073-075
		MK280073-079
		MK280073-081
		MK280073-082
		MK280073-089
		MK280073-090
		MK280073-091
		MK280073-092
		MK280073-103
		MK280073-106
		MK280073-115
		MK280073-116
		MK280073-117
		MK280073-119
		MK280073-123
		MK280073-125
		MK280073-140
		MK280073-149
		MK280073-150
		MK280073-153
		MK280073-154
		MK280073-168
		MK280073-174
		MK280073-176
		MK280073-179
		MK280073-180
		MK280073-182
		MK280073-183
		MK280073-185
		MK280073-190
		MK280073-194
		MK280073-205
		MK280073-207
		MK280073-208
		MK280073-221
		MK280073-233
		MK280073-243
		MK280073-247
		MK280073-258
		MK280073-280
		MK280073-283
		MK280073-295
		MK280073-301
		MK280073-302
		MK280073-313
		MK280073-345
		MK280073-349
		MK280073-352
		MK280073-354
		MK280073-355
		MK280073-357
		MK280073-359
		MK280073-364
		MK280073-384
		MK280073-389
		MK280073-396
		MK280073-397
		MK280073-414
		MK280073-434
		MK280073-445
		MK280073-453
		MK280073-455
		MK280073-456
		MK280073-464
		MK280073-465
		MK280073-466
		MK280073-467
		MK280073-468
		MK280073-470
		MK280073-473
		MK280073-476
		MK280073-486
		MK280073-487
		MK280073-490
		MK280073-495
		MK280073-496
		MK280073-499
		MK280073-500
		MK280073-512
		MK280073-515
		MK280073-516
		MK280073-519
		MK280073-523
		MK280073-525
		MK280073-530
		MK280073-531
		MK280073-532
		MK280073-533
		MK280073-538
		MK280073-540
		MK280073-543
		MK280073-544
		MK280073-551
		MK280073-554
		MK280073-556
		MK280073-557
		MK280073-558
		MK280073-559
		MK280073-561
		MK280073-564
		MK280073-574
		MK280073-578
		MK280073-585
		MK280073-586
		MK280073-590
		MK280073-592
		MK280073-593
		MK280073-596
		MK280073-597
		MK280073-609
		MK280073-618
		MK280073-655
		MK280073-659
		MK280073-688
		MK280073-689
		lnc-LRP5L-15
		MK280073-002
		MK280073-003
		MK280073-004
		MK280073-005
		MK280073-006
		MK280073-009
		MK280073-010
		MK280073-011
		MK280073-012
		MK280073-014
		MK280073-015
		MK280073-016
		MK280073-017
		MK280073-019
		MK280073-021
		MK280073-024
		MK280073-026
		MK280073-029
		MK280073-031
		MK280073-032
		MK280073-033
		MK280073-034
		MK280073-035
		MK280073-036
		MK280073-038
		MK280073-039
		MK280073-041
		MK280073-042
		MK280073-043
		MK280073-045
		MK280073-048
		MK280073-050
		MK280073-054
		MK280073-061
		MK280073-062
		MK280073-064
		MK280073-065
		MK280073-066
		MK280073-068
		MK280073-069
		MK280073-070
		MK280073-074
		MK280073-076
		MK280073-077
		MK280073-078
		MK280073-080
		MK280073-084
		MK280073-085
		MK280073-086
		MK280073-087
		MK280073-088
		MK280073-094
		MK280073-095
		MK280073-096
		MK280073-097
		MK280073-098
		MK280073-101
		MK280073-102
		MK280073-104
		MK280073-105
		MK280073-107
		MK280073-108
		MK280073-109
		MK280073-110
		MK280073-111
		MK280073-112
		MK280073-113
		MK280073-114
		MK280073-118
		MK280073-122
		MK280073-124
		MK280073-126
		MK280073-127
		MK280073-128
		MK280073-131
		MK280073-132
		MK280073-133
		MK280073-134
		MK280073-135
		MK280073-136
		MK280073-137
		MK280073-138
		MK280073-139
		MK280073-141
		MK280073-142
		MK280073-143
		MK280073-144
		MK280073-145
		MK280073-146
		MK280073-147
		MK280073-148
		MK280073-151
		MK280073-152
		MK280073-155
		MK280073-156
		MK280073-157
		MK280073-158
		MK280073-159
		MK280073-160
		MK280073-161
		MK280073-162
		MK280073-163
		MK280073-165
		MK280073-169
		MK280073-170
		MK280073-171
		MK280073-172
		MK280073-173
		MK280073-177
		MK280073-178
		MK280073-181
		MK280073-184
		MK280073-186
		MK280073-187
		MK280073-188
		MK280073-189
		MK280073-191
		MK280073-192
		MK280073-193
		MK280073-195
		MK280073-196
		MK280073-198
		MK280073-200
		MK280073-201
		MK280073-204
		MK280073-209
		MK280073-210
		MK280073-211
		MK280073-212
		MK280073-213
		MK280073-214
		MK280073-215
		MK280073-217
		MK280073-218
		MK280073-219
		MK280073-220
		MK280073-222
		MK280073-224
		MK280073-225
		MK280073-226
		MK280073-227
		MK280073-228
		MK280073-229
		MK280073-230
		MK280073-231
		MK280073-232
		MK280073-234
		MK280073-235
		MK280073-236
		MK280073-237
		MK280073-238
		MK280073-239
		MK280073-240
		MK280073-241
		MK280073-242
		MK280073-244
		MK280073-245
		MK280073-246
		MK280073-248
		MK280073-249
		MK280073-250
		MK280073-251
		MK280073-252
		MK280073-253
		MK280073-255
		MK280073-257
		MK280073-259
		MK280073-260
		MK280073-261
		MK280073-262
		MK280073-264
		MK280073-265
		MK280073-266
		MK280073-267
		MK280073-268
		MK280073-269
		MK280073-270
		MK280073-271
		MK280073-272
		MK280073-274
		MK280073-275
		MK280073-276
		MK280073-277
		MK280073-278
		MK280073-279
		MK280073-281
		MK280073-282
		MK280073-284
		MK280073-285
		MK280073-286
		MK280073-287
		MK280073-288
		MK280073-289
		MK280073-290
		MK280073-291
		MK280073-292
		MK280073-293
		MK280073-294
		MK280073-297
		MK280073-298
		MK280073-299
		MK280073-303
		MK280073-304
		MK280073-305
		MK280073-306
		MK280073-307
		MK280073-308
		MK280073-309
		MK280073-310
		MK280073-311
		MK280073-312
		MK280073-314
		MK280073-315
		MK280073-316
		MK280073-317
		MK280073-318
		MK280073-319
		MK280073-320
		MK280073-321
		MK280073-322
		MK280073-323
		MK280073-324
		MK280073-325
		MK280073-326
		MK280073-328
		MK280073-329
		MK280073-330
		MK280073-331
		MK280073-332
		MK280073-333
		MK280073-335
		MK280073-336
		MK280073-337
		MK280073-338
		MK280073-339
		MK280073-340
		MK280073-341
		MK280073-342
		MK280073-343
		MK280073-344
		MK280073-347
		MK280073-348
		MK280073-350
		MK280073-356
		MK280073-358
		MK280073-360
		MK280073-361
		MK280073-362
		MK280073-363
		MK280073-365
		MK280073-366
		MK280073-367
		MK280073-368
		MK280073-369
		MK280073-370
		MK280073-371
		MK280073-372
		MK280073-373
		MK280073-374
		MK280073-375
		MK280073-376
		MK280073-377
		MK280073-378
		MK280073-379
		MK280073-380
		MK280073-381
		MK280073-382
		MK280073-383
		MK280073-385
		MK280073-386
		MK280073-387
		MK280073-388
		MK280073-390
		MK280073-391
		MK280073-395
		MK280073-398
		MK280073-399
		MK280073-402
		MK280073-403
		MK280073-404
		MK280073-405
		MK280073-406
		MK280073-407
		MK280073-409
		MK280073-410
		MK280073-411
		MK280073-412
		MK280073-413
		MK280073-415
		MK280073-416
		MK280073-417
		MK280073-418
		MK280073-419
		MK280073-420
		MK280073-427
		MK280073-428
		MK280073-430
		MK280073-431
		MK280073-432
		MK280073-433
		MK280073-435
		MK280073-436
		MK280073-437
		MK280073-438
		MK280073-439
		MK280073-440
		MK280073-441
		MK280073-442
		MK280073-443
		MK280073-444
		MK280073-446
		MK280073-447
		MK280073-448
		MK280073-449
		MK280073-450
		MK280073-451
		MK280073-452
		MK280073-454
		MK280073-457
		MK280073-458
		MK280073-459
		MK280073-462
		MK280073-463
		MK280073-469
		MK280073-471
		MK280073-472
		MK280073-474
		MK280073-477
		MK280073-478
		MK280073-479
		MK280073-480
		MK280073-481
		MK280073-482
		MK280073-483
		MK280073-484
		MK280073-485
		MK280073-488
		MK280073-491
		MK280073-492
		MK280073-494
		MK280073-497
		MK280073-498
		MK280073-502
		MK280073-503
		MK280073-504
		MK280073-505
		MK280073-506
		MK280073-507
		MK280073-508
		MK280073-509
		MK280073-511
		MK280073-514
		MK280073-517
		MK280073-518
		MK280073-526
		MK280073-528
		MK280073-529
		MK280073-534
		MK280073-535
		MK280073-536
		MK280073-537
		MK280073-541
		MK280073-542
		MK280073-545
		MK280073-546
		MK280073-547
		MK280073-548
		MK280073-549
		MK280073-550
		MK280073-552
		MK280073-553
[truncated: 1,191 more rows]
