# Supplementary material for: Exploring pathogenesis and biomarkers through establishment of a rat model of male infertility with liver depression and kidney deficiency
Source: PLoS One. 2024 May 20;19(5):e0303189. doi: 10.1371/journal.pone.0303189 (PMC11104592; doi:10.1371/journal.pone.0303189)
Supplement: S3 File — (XLSX) [file pone.0303189.s003.xlsx]

## Sheet: Sheet1
PUBCHEM_CID	core targets	binding free energies（-KJ/mol）	number of interaction bonds
6175	EGFR	-6.09712	2
9700	EGFR	-6.27148	9
13711	EGFR	-6.56536	3
8642	PTGS2	-7.09667	8
13945	PTGS2	-6.84229	3
51	CASP3	-4.80822	7
51	CASP3	-4.28609
51	CASP3	-4.16873
51	CASP3	-4.16001
51	CASP3	-4.14638
51	CASP3	-4.05021
51	CASP3	-4.02187
51	CASP3	-3.95119
51	CASP3	-3.94626
51	CASP3	-3.9017
111	CASP3	-4.3371	3
111	CASP3	-4.2984
111	CASP3	-4.17198
111	CASP3	-4.1413
111	CASP3	-4.08008
111	CASP3	-4.01514
111	CASP3	-3.87924
111	CASP3	-3.87294
111	CASP3	-3.84756
111	CASP3	-3.81989
1112	CASP3	-3.79672	2
1112	CASP3	-3.77107
1112	CASP3	-3.76677
1112	CASP3	-3.75221
1112	CASP3	-3.73032
1112	CASP3	-3.70999
1112	CASP3	-3.70699
1112	CASP3	-3.70266
1112	CASP3	-3.69429
1112	CASP3	-3.6682
1123	CASP3	-4.15744	6
1123	CASP3	-4.00614
1123	CASP3	-3.97056
1123	CASP3	-3.80855
1123	CASP3	-3.73175
1123	CASP3	-3.7113
1123	CASP3	-3.68321
1123	CASP3	-3.65645
1123	CASP3	-3.64931
1123	CASP3	-3.63679
1135	CASP3	-4.0514	5
1135	CASP3	-3.82492
1135	CASP3	-3.82135
1135	CASP3	-3.75807
1135	CASP3	-3.75049
1135	CASP3	-3.74776
1135	CASP3	-3.74057
1135	CASP3	-3.67659
1135	CASP3	-3.65662
1135	CASP3	-3.64132
3614	CASP3	-4.12374	4
3614	CASP3	-4.0946
3614	CASP3	-4.04655
3614	CASP3	-4.02366
3614	CASP3	-3.86298
3614	CASP3	-3.84058
3614	CASP3	-3.81585
3614	CASP3	-3.80531
3614	CASP3	-3.79929
3614	CASP3	-3.78353
5961	CASP3	-4.68413	6
5961	CASP3	-4.60274
5961	CASP3	-4.11892
5961	CASP3	-4.10432
5961	CASP3	-4.08721
5961	CASP3	-4.06573
5961	CASP3	-4.01771
5961	CASP3	-4.00069
5961	CASP3	-3.93184
5961	CASP3	-3.90031
6175	CASP3	-4.9014	9
6175	CASP3	-4.74014
6175	CASP3	-4.67972
6175	CASP3	-4.67249
6175	CASP3	-4.66817
6175	CASP3	-4.65887
6175	CASP3	-4.63475
6175	CASP3	-4.60192
6175	CASP3	-4.47133
6175	CASP3	-4.45886
6267	CASP3	-4.6905	8
6267	CASP3	-4.4093
6267	CASP3	-4.16099
6267	CASP3	-4.13644
6267	CASP3	-4.0905
6267	CASP3	-4.01322
6267	CASP3	-3.99682
6267	CASP3	-3.95999
6267	CASP3	-3.91024
6267	CASP3	-3.78614	6
6274	CASP3	-4.8892
6274	CASP3	-4.4386
6274	CASP3	-4.41737
6274	CASP3	-4.31544
6274	CASP3	-4.15439
6274	CASP3	-4.15209
6274	CASP3	-4.09995
6274	CASP3	-4.0394
6274	CASP3	-4.03678
6274	CASP3	-4.02398
8642	CASP3	-5.90173	8
8642	CASP3	-5.29527
8642	CASP3	-5.09417
8642	CASP3	-5.06517
8642	CASP3	-5.0305
8642	CASP3	-5.02913
8642	CASP3	-4.81131
8642	CASP3	-4.80525
8642	CASP3	-4.76218
8642	CASP3	-4.72221
9700	CASP3	-5.39127	2
9700	CASP3	-5.28097
9700	CASP3	-5.07164
9700	CASP3	-5.05645
9700	CASP3	-5.05637
9700	CASP3	-5.05621
9700	CASP3	-5.00978
9700	CASP3	-4.97515
9700	CASP3	-4.90794
9700	CASP3	-4.8744
13711	CASP3	-4.84424	3
13711	CASP3	-4.80065
13711	CASP3	-4.63845
13711	CASP3	-4.54963
13711	CASP3	-4.50682
13711	CASP3	-4.50109
13711	CASP3	-4.49958
13711	CASP3	-4.48902
13711	CASP3	-4.48175
13711	CASP3	-4.47736
13945	CASP3	-5.33705	7
13945	CASP3	-5.05502
13945	CASP3	-5.05104
13945	CASP3	-4.98167
13945	CASP3	-4.90532
13945	CASP3	-4.85852
13945	CASP3	-4.84099
13945	CASP3	-4.82132
13945	CASP3	-4.79705
13945	CASP3	-4.7796
31348	CASP3	-4.6836	12
31348	CASP3	-4.55011
31348	CASP3	-4.54883
31348	CASP3	-4.53638
31348	CASP3	-4.53325
31348	CASP3	-4.50011
31348	CASP3	-4.4715
31348	CASP3	-4.40466
31348	CASP3	-4.39859
31348	CASP3	-4.39621
33032	CASP3	-4.34257	6
33032	CASP3	-4.04327
33032	CASP3	-4.00599
33032	CASP3	-3.98426
33032	CASP3	-3.97773
33032	CASP3	-3.97085
33032	CASP3	-3.94286
33032	CASP3	-3.91403
33032	CASP3	-3.9056
33032	CASP3	-3.86024
64969	CASP3	-5.06202	6
64969	CASP3	-4.43374
64969	CASP3	-4.3767
64969	CASP3	-4.30574
64969	CASP3	-4.24272
64969	CASP3	-4.15803
64969	CASP3	-4.13989
64969	CASP3	-4.07109
64969	CASP3	-3.99031
64969	CASP3	-3.98328
92751	CASP3	-5.32577
92751	CASP3	-5.1345	8
92751	CASP3	-4.90403
92751	CASP3	-4.68177
92751	CASP3	-4.65051
92751	CASP3	-4.63259
92751	CASP3	-4.6008
92751	CASP3	-4.5751
92751	CASP3	-4.55434
92751	CASP3	-4.53464
96215	CASP3	-4.30305	1
96215	CASP3	-4.14721
96215	CASP3	-4.08918
96215	CASP3	-3.98883
96215	CASP3	-3.96736
96215	CASP3	-3.96482
96215	CASP3	-3.95497
96215	CASP3	-3.9397
96215	CASP3	-3.91025
96215	CASP3	-3.86553
145815	CASP3	-4.68326	6
145815	CASP3	-4.58517
145815	CASP3	-4.53757
145815	CASP3	-4.36838
145815	CASP3	-4.20617
145815	CASP3	-4.03942
145815	CASP3	-4.02278
145815	CASP3	-3.97044
145815	CASP3	-3.92725
145815	CASP3	-3.89601
160419	CASP3	-4.43101	8
160419	CASP3	-4.35359
160419	CASP3	-4.19584
160419	CASP3	-4.18632
160419	CASP3	-4.1823
160419	CASP3	-4.07925
160419	CASP3	-3.88485
160419	CASP3	-3.82057
160419	CASP3	-3.80024
160419	CASP3	-3.79691
736715	CASP3	-4.1121	3
736715	CASP3	-4.10137
736715	CASP3	-4.08533
736715	CASP3	-4.03455
736715	CASP3	-3.98107
736715	CASP3	-3.97567
736715	CASP3	-3.95225
736715	CASP3	-3.93892
736715	CASP3	-3.93748
736715	CASP3	-3.92108
5460307	CASP3	-3.98224	7
5460307	CASP3	-3.93634
5460307	CASP3	-3.89192
5460307	CASP3	-3.84575
5460307	CASP3	-3.79736
5460307	CASP3	-3.79578
5460307	CASP3	-3.70265
5460307	CASP3	-3.50618
5460307	CASP3	-3.47218
5460307	CASP3	-3.41706
51	GAPDH	-4.28568	1
51	GAPDH	-4.22059
51	GAPDH	-4.18213
51	GAPDH	-4.16943
51	GAPDH	-4.10065
51	GAPDH	-4.08028
51	GAPDH	-4.03792
51	GAPDH	-4.03732
51	GAPDH	-4.02797
51	GAPDH	-4.00896
111	GAPDH	-4.27169	3
111	GAPDH	-4.2045
111	GAPDH	-4.1736
111	GAPDH	-4.12577
111	GAPDH	-4.11816
111	GAPDH	-3.9654
111	GAPDH	-3.94718
111	GAPDH	-3.94325
111	GAPDH	-3.93392
111	GAPDH	-3.90194
1112	GAPDH	-4.13288	3
1112	GAPDH	-3.98412
1112	GAPDH	-3.93398
1112	GAPDH	-3.92882
1112	GAPDH	-3.91497
1112	GAPDH	-3.86506
1112	GAPDH	-3.8531
1112	GAPDH	-3.84625
1112	GAPDH	-3.82469
1112	GAPDH	-3.81301
1123	GAPDH	-3.89226	1
1123	GAPDH	-3.80227
1123	GAPDH	-3.78825
1123	GAPDH	-3.78091
1123	GAPDH	-3.77251
1123	GAPDH	-3.73514
1123	GAPDH	-3.7061
1123	GAPDH	-3.62722
1123	GAPDH	-3.56364
1123	GAPDH	-3.54299
1135	GAPDH	-3.87778	0
1135	GAPDH	-3.82948
1135	GAPDH	-3.82473
1135	GAPDH	-3.82262
1135	GAPDH	-3.81636
1135	GAPDH	-3.81462
1135	GAPDH	-3.76691
1135	GAPDH	-3.76257
1135	GAPDH	-3.75729
1135	GAPDH	-3.63769
3614	GAPDH	-4.7615	2
3614	GAPDH	-4.51416
3614	GAPDH	-4.47407
3614	GAPDH	-4.40799
3614	GAPDH	-4.19623
3614	GAPDH	-4.19101
3614	GAPDH	-4.18957
3614	GAPDH	-4.18024
3614	GAPDH	-4.12719
3614	GAPDH	-4.0457
5961	GAPDH	-4.56588	3
5961	GAPDH	-4.32698
5961	GAPDH	-4.28447
5961	GAPDH	-4.28391
5961	GAPDH	-4.28163
5961	GAPDH	-4.27786
5961	GAPDH	-4.2193
5961	GAPDH	-4.15295
5961	GAPDH	-4.14903
5961	GAPDH	-4.07044
6175	GAPDH	-5.25341	2
6175	GAPDH	-5.21031
6175	GAPDH	-5.16
6175	GAPDH	-5.15965
6175	GAPDH	-5.13805
6175	GAPDH	-4.94919
6175	GAPDH	-4.86848
6175	GAPDH	-4.80493
6175	GAPDH	-4.67258
6175	GAPDH	-4.64634
6267	GAPDH	-4.39658	2
6267	GAPDH	-4.13202
6267	GAPDH	-4.05811
6267	GAPDH	-3.99849
6267	GAPDH	-3.93252
6267	GAPDH	-3.92552
6267	GAPDH	-3.92013
6267	GAPDH	-3.86378
6267	GAPDH	-3.82664
6267	GAPDH	-3.80487
6274	GAPDH	-4.8211	2
6274	GAPDH	-4.63015
6274	GAPDH	-4.61232
6274	GAPDH	-4.56618
6274	GAPDH	-4.47842
6274	GAPDH	-4.43529
6274	GAPDH	-4.38526
6274	GAPDH	-4.18866
6274	GAPDH	-4.1749
6274	GAPDH	-4.16682
8642	GAPDH	-6.44384	4
8642	GAPDH	-6.03125
8642	GAPDH	-5.35851
8642	GAPDH	-5.20012
8642	GAPDH	-5.14943
8642	GAPDH	-5.0991
8642	GAPDH	-5.06523
8642	GAPDH	-5.02921
8642	GAPDH	-4.9584
8642	GAPDH	-4.75148
9700	GAPDH	-6.01278	1
9700	GAPDH	-5.80995
9700	GAPDH	-5.33368
9700	GAPDH	-5.32981
9700	GAPDH	-5.2538
9700	GAPDH	-5.20411
9700	GAPDH	-5.18264
9700	GAPDH	-5.00791
9700	GAPDH	-4.99756
9700	GAPDH	-4.97602
13711	GAPDH	-5.37967	1
13711	GAPDH	-5.33951
13711	GAPDH	-5.19504
13711	GAPDH	-4.9778
13711	GAPDH	-4.88501
13711	GAPDH	-4.80586
13711	GAPDH	-4.7995
13711	GAPDH	-4.51044
13711	GAPDH	-4.46832
13711	GAPDH	-4.46708
13945	GAPDH	-5.81205	3
13945	GAPDH	-5.45576
13945	GAPDH	-5.39963
13945	GAPDH	-5.32848
13945	GAPDH	-5.1902
13945	GAPDH	-5.18917
13945	GAPDH	-5.15623
13945	GAPDH	-5.14853
13945	GAPDH	-5.10165
13945	GAPDH	-5.04759
31348	GAPDH	-4.72619	10
31348	GAPDH	-4.38008
31348	GAPDH	-4.34081
31348	GAPDH	-4.33009
31348	GAPDH	-4.24765
31348	GAPDH	-4.19359
31348	GAPDH	-4.16116
31348	GAPDH	-4.1192
31348	GAPDH	-4.11877
31348	GAPDH	-4.05347
33032	GAPDH	-4.44522	0
33032	GAPDH	-4.34867
33032	GAPDH	-4.30599
33032	GAPDH	-4.29057
33032	GAPDH	-4.27317
33032	GAPDH	-4.2326
33032	GAPDH	-4.20951
33032	GAPDH	-4.10348
33032	GAPDH	-4.08398
33032	GAPDH	-4.05722
64969	GAPDH	-4.88576	2
64969	GAPDH	-4.73839
64969	GAPDH	-4.70247
64969	GAPDH	-4.52744
64969	GAPDH	-4.42206
64969	GAPDH	-4.40295
64969	GAPDH	-4.38711
64969	GAPDH	-4.29141
64969	GAPDH	-4.29035
64969	GAPDH	-4.24735
92751	GAPDH	-5.69902	2
92751	GAPDH	-5.46884
92751	GAPDH	-5.40091
92751	GAPDH	-5.32393
92751	GAPDH	-5.18809
92751	GAPDH	-5.05545
92751	GAPDH	-4.93623
92751	GAPDH	-4.9308
92751	GAPDH	-4.92904
92751	GAPDH	-4.8545
96215	GAPDH	-4.36941	2
96215	GAPDH	-4.34465
96215	GAPDH	-4.28899
96215	GAPDH	-4.19519
96215	GAPDH	-4.15028
96215	GAPDH	-4.09208
96215	GAPDH	-4.0578
96215	GAPDH	-4.02305
96215	GAPDH	-3.97668
96215	GAPDH	-3.93139
145815	GAPDH	-4.30712	2
145815	GAPDH	-4.29873
145815	GAPDH	-4.29153
145815	GAPDH	-4.2162
145815	GAPDH	-4.19436
145815	GAPDH	-4.14252
145815	GAPDH	-4.09671
145815	GAPDH	-4.0892
145815	GAPDH	-4.08398
145815	GAPDH	-4.066
160419	GAPDH	-3.85189	7
160419	GAPDH	-3.83307
160419	GAPDH	-3.71702
160419	GAPDH	-3.70794
160419	GAPDH	-3.67352
160419	GAPDH	-3.66322
160419	GAPDH	-3.62944
160419	GAPDH	-3.62637
160419	GAPDH	-3.51215
160419	GAPDH	-3.51195
736715	GAPDH	-4.50314	2
736715	GAPDH	-4.37884
736715	GAPDH	-4.35072
736715	GAPDH	-4.2751
736715	GAPDH	-4.24104
736715	GAPDH	-4.07441
736715	GAPDH	-4.07176
736715	GAPDH	-4.04632
736715	GAPDH	-3.99456
736715	GAPDH	-3.95123
5460307	GAPDH	-3.84082	1
5460307	GAPDH	-3.71261
5460307	GAPDH	-3.67866
5460307	GAPDH	-3.55737
5460307	GAPDH	-3.47794
5460307	GAPDH	-3.46131
5460307	GAPDH	-3.45925
5460307	GAPDH	-3.43104
5460307	GAPDH	-3.41388
5460307	GAPDH	-3.40913
51	EGFR	-5.23574	3
51	EGFR	-4.93709
51	EGFR	-4.90366
51	EGFR	-4.65939
51	EGFR	-4.63111
51	EGFR	-4.63021
51	EGFR	-4.57494
51	EGFR	-4.48891
51	EGFR	-4.29402
51	EGFR	-4.2441
111	EGFR	-5.13063	7
111	EGFR	-5.02246
111	EGFR	-4.39835
111	EGFR	-4.38512
111	EGFR	-4.38243
111	EGFR	-4.25845
111	EGFR	-4.19164
111	EGFR	-4.18106
111	EGFR	-4.1593
111	EGFR	-4.12624
1112	EGFR	-4.3366	1
1112	EGFR	-4.29214
1112	EGFR	-4.0862
1112	EGFR	-4.07164
1112	EGFR	-3.99629
1112	EGFR	-3.95731
1112	EGFR	-3.93003
1112	EGFR	-3.83545
1112	EGFR	-3.83102
1112	EGFR	-3.81584
1123	EGFR	-4.51946	6
1123	EGFR	-4.32189
1123	EGFR	-4.20536
1123	EGFR	-4.19081
1123	EGFR	-4.07048
1123	EGFR	-4.01254
1123	EGFR	-3.99686
1123	EGFR	-3.88765
1123	EGFR	-3.86626
1123	EGFR	-3.83656
1135	EGFR	-4.82757	3
1135	EGFR	-4.60377
1135	EGFR	-4.55929
1135	EGFR	-4.18407
1135	EGFR	-4.17187
1135	EGFR	-4.04273
1135	EGFR	-3.97105
1135	EGFR	-3.9286
1135	EGFR	-3.77143
1135	EGFR	-3.65942
3614	EGFR	-5.056	1
3614	EGFR	-5.04477
3614	EGFR	-4.87183
3614	EGFR	-4.86389
3614	EGFR	-4.524
3614	EGFR	-4.46278
3614	EGFR	-4.1941
3614	EGFR	-4.09277
3614	EGFR	-4.01186
3614	EGFR	-4.00633
5961	EGFR	-5.13609	2
5961	EGFR	-4.93159
5961	EGFR	-4.38455
5961	EGFR	-4.35682
5961	EGFR	-4.27429
5961	EGFR	-4.25867
5961	EGFR	-4.20142
5961	EGFR	-4.09978
5961	EGFR	-4.08056
5961	EGFR	-4.03611
6175	EGFR	-5.58034
6175	EGFR	-5.42927
6175	EGFR	-5.0443
6175	EGFR	-4.98771
6175	EGFR	-4.87193
6175	EGFR	-4.78094
6175	EGFR	-4.76063
6175	EGFR	-4.70929
6175	EGFR	-4.60532
6267	EGFR	-4.40975	4
6267	EGFR	-4.20558
6267	EGFR	-4.13834
6267	EGFR	-4.03546
6267	EGFR	-4.02664
6267	EGFR	-4.02403
6267	EGFR	-4.00812
6267	EGFR	-3.98382
6267	EGFR	-3.95754
6267	EGFR	-3.94681
6274	EGFR	-4.92233	0
6274	EGFR	-4.87917
6274	EGFR	-4.7342
6274	EGFR	-4.62691
6274	EGFR	-4.55414
6274	EGFR	-4.52607
6274	EGFR	-4.49752
6274	EGFR	-4.47463
6274	EGFR	-4.45665
6274	EGFR	-4.34207
8642	EGFR	-6.33644	4
8642	EGFR	-5.67486
8642	EGFR	-5.51703
8642	EGFR	-5.43945
8642	EGFR	-5.33031
8642	EGFR	-5.32493
8642	EGFR	-5.2918
8642	EGFR	-5.01935
8642	EGFR	-4.95669
8642	EGFR	-4.91937
9700	EGFR	-6.12942
9700	EGFR	-5.76249
9700	EGFR	-5.69892
9700	EGFR	-5.49815
9700	EGFR	-5.45899
9700	EGFR	-5.36554
9700	EGFR	-5.33058
9700	EGFR	-5.21624
9700	EGFR	-5.15393
13711	EGFR	-5.59842
13711	EGFR	-5.29466
13711	EGFR	-5.20289
13711	EGFR	-5.14793
13711	EGFR	-4.92105
13711	EGFR	-4.87836
13711	EGFR	-4.66589
13711	EGFR	-4.61529
13711	EGFR	-4.54671
13945	EGFR	-6.2879	3
13945	EGFR	-5.94034
13945	EGFR	-5.59742
13945	EGFR	-5.3818
13945	EGFR	-5.34232
13945	EGFR	-5.33415
13945	EGFR	-5.3046
13945	EGFR	-5.19405
13945	EGFR	-5.11632
13945	EGFR	-5.10942
31348	EGFR	-4.66695	15
31348	EGFR	-4.62384
31348	EGFR	-4.58153
31348	EGFR	-4.53283
31348	EGFR	-4.50207
31348	EGFR	-4.46204
31348	EGFR	-4.44211
31348	EGFR	-4.41355
31348	EGFR	-4.37176
31348	EGFR	-4.35012
33032	EGFR	-4.9635	5
33032	EGFR	-4.31056
33032	EGFR	-4.29113
33032	EGFR	-4.2849
33032	EGFR	-4.22345
33032	EGFR	-4.19136
33032	EGFR	-4.17009
33032	EGFR	-4.12298
33032	EGFR	-4.11238
33032	EGFR	-4.1078
64969	EGFR	-5.18572	0
64969	EGFR	-4.89181
64969	EGFR	-4.61997
64969	EGFR	-4.5614
64969	EGFR	-4.48338
64969	EGFR	-4.43462
64969	EGFR	-4.4043
64969	EGFR	-4.3396
64969	EGFR	-4.2413
64969	EGFR	-4.22674
92751	EGFR	-5.04035	8
92751	EGFR	-4.96401
92751	EGFR	-4.75217
92751	EGFR	-4.74485
92751	EGFR	-4.72385
92751	EGFR	-4.67643
92751	EGFR	-4.64497
92751	EGFR	-4.62999
92751	EGFR	-4.59189
92751	EGFR	-4.57583
96215	EGFR	-4.36223	2
96215	EGFR	-4.20749
96215	EGFR	-4.10211
96215	EGFR	-4.09824
96215	EGFR	-4.04878
96215	EGFR	-4.00166
96215	EGFR	-3.94198
96215	EGFR	-3.93049
96215	EGFR	-3.9154
96215	EGFR	-3.88067
145815	EGFR	-4.75657	2
145815	EGFR	-4.46105
145815	EGFR	-4.41679
145815	EGFR	-4.40083
145815	EGFR	-4.36749
145815	EGFR	-4.31796
145815	EGFR	-4.27887
145815	EGFR	-4.24482
145815	EGFR	-4.23846
145815	EGFR	-4.07272
160419	EGFR	-4.20495	10
160419	EGFR	-4.10787
160419	EGFR	-3.90269
160419	EGFR	-3.87132
160419	EGFR	-3.86533
160419	EGFR	-3.86294
160419	EGFR	-3.8379
160419	EGFR	-3.76792
160419	EGFR	-3.75626
160419	EGFR	-3.75269
736715	EGFR	-4.90331	2
736715	EGFR	-4.53132
736715	EGFR	-4.51443
736715	EGFR	-4.41214
736715	EGFR	-4.40078
736715	EGFR	-4.32167
736715	EGFR	-4.22436
736715	EGFR	-4.13863
736715	EGFR	-4.12538
736715	EGFR	-4.09873
5460307	EGFR	-4.33934	11
5460307	EGFR	-4.05101
5460307	EGFR	-4.03816
5460307	EGFR	-3.94764
5460307	EGFR	-3.90829
5460307	EGFR	-3.86742
5460307	EGFR	-3.79862
5460307	EGFR	-3.7758
5460307	EGFR	-3.60869
5460307	EGFR	-3.59779
51	SRC	-4.67176	2
51	SRC	-4.55385
51	SRC	-4.54501
51	SRC	-4.50922
51	SRC	-4.50669
51	SRC	-4.47483
51	SRC	-4.46003
51	SRC	-4.28086
51	SRC	-4.24585
51	SRC	-4.24042
111	SRC	-4.44683	5
111	SRC	-4.42409
111	SRC	-4.37287
111	SRC	-4.36729
111	SRC	-4.34094
111	SRC	-4.31783
111	SRC	-4.28503
111	SRC	-4.22722
111	SRC	-4.21535
111	SRC	-4.21068
1112	SRC	-3.71459	3
1112	SRC	-3.47387
1112	SRC	-3.21098
1123	SRC	-3.74482
1123	SRC	-3.50072
1123	SRC	-3.49539
1123	SRC	-3.20101
1123	SRC	-3.18854
1135	SRC	-3.68916	6
1135	SRC	-3.66532
1135	SRC	-3.55569
1135	SRC	-3.55422
1135	SRC	-3.30882
1135	SRC	-3.25436
1135	SRC	-3.21417
3614	SRC	-4.40437	3
3614	SRC	-4.20198
3614	SRC	-4.15834
3614	SRC	-4.12585
3614	SRC	-4.08717
3614	SRC	-4.07466
3614	SRC	-3.958
3614	SRC	-3.89277
3614	SRC	-3.8836
3614	SRC	-3.882
5961	SRC	-4.73745	3
5961	SRC	-4.64016
5961	SRC	-4.47112
5961	SRC	-4.40819
5961	SRC	-4.38932
5961	SRC	-4.37011
5961	SRC	-4.36757
5961	SRC	-4.30314
5961	SRC	-4.26741
5961	SRC	-4.24765
6175	SRC	-5.447	5
6175	SRC	-5.34353
6175	SRC	-5.2201
6175	SRC	-5.14306
6175	SRC	-5.06434
6175	SRC	-4.99731
6175	SRC	-4.99717
6175	SRC	-4.96227
6175	SRC	-4.95817
6175	SRC	-4.92097
6267	SRC	-4.31194	1
6267	SRC	-4.25046
6267	SRC	-4.16966
6267	SRC	-4.14191
6267	SRC	-4.11614
6267	SRC	-4.0711
6267	SRC	-4.00538
6267	SRC	-3.92143
6267	SRC	-3.86546
6267	SRC	-3.81766
6274	SRC	-4.74382	6
6274	SRC	-4.64104
6274	SRC	-4.59002
6274	SRC	-4.50733
6274	SRC	-4.48138
6274	SRC	-4.4381
6274	SRC	-4.42866
6274	SRC	-4.41077
6274	SRC	-4.36695
6274	SRC	-4.30287
8642	SRC	-6.07146	4
8642	SRC	-5.77579
8642	SRC	-5.59665
8642	SRC	-5.59589
8642	SRC	-5.57486
8642	SRC	-5.55731
8642	SRC	-5.53258
8642	SRC	-5.45066
8642	SRC	-5.40209
8642	SRC	-5.38915
9700	SRC	-5.96112	8
9700	SRC	-5.94457
9700	SRC	-5.92327
9700	SRC	-5.89111
9700	SRC	-5.771
9700	SRC	-5.7517
9700	SRC	-5.64759
9700	SRC	-5.63578
9700	SRC	-5.52075
9700	SRC	-5.49288
13711	SRC	-5.54743	7
13711	SRC	-5.41446
13711	SRC	-5.37766
13711	SRC	-5.19433
13711	SRC	-5.05594
13711	SRC	-4.98248
13711	SRC	-4.9757
13711	SRC	-4.94985
13711	SRC	-4.94641
13711	SRC	-4.90291
13945	SRC	-6.05224	4
13945	SRC	-5.79619
13945	SRC	-5.76012
13945	SRC	-5.75777
13945	SRC	-5.73672
13945	SRC	-5.72758
13945	SRC	-5.69973
13945	SRC	-5.62771
13945	SRC	-5.59872
13945	SRC	-5.554
31348	SRC	-4.7272	12
31348	SRC	-4.70369
31348	SRC	-4.66811
31348	SRC	-4.66027
31348	SRC	-4.65654
31348	SRC	-4.61802
31348	SRC	-4.56645
31348	SRC	-4.55142
31348	SRC	-4.55127
31348	SRC	-4.47461
33032	SRC	-4.7431	4
33032	SRC	-4.68563
33032	SRC	-4.63893
33032	SRC	-4.63773
33032	SRC	-4.59344
33032	SRC	-4.5879
33032	SRC	-4.58751
33032	SRC	-4.55208
33032	SRC	-4.48895
33032	SRC	-4.48563
64969	SRC	-4.8232	4
64969	SRC	-4.70771
64969	SRC	-4.69996
64969	SRC	-4.69861
64969	SRC	-4.60712
64969	SRC	-4.57485
64969	SRC	-4.54949
64969	SRC	-4.5123
64969	SRC	-4.4785
64969	SRC	-4.41084
92751	SRC	-5.52294	4
92751	SRC	-5.46762
92751	SRC	-5.4382
92751	SRC	-5.38653
92751	SRC	-5.37536
92751	SRC	-5.30186
92751	SRC	-5.24784
92751	SRC	-5.16093
92751	SRC	-5.1238
92751	SRC	-5.11961
96215	SRC	-4.07444	3
96215	SRC	-3.86627
96215	SRC	-3.82352
96215	SRC	-3.81152
145815	SRC	-4.85681	4
145815	SRC	-4.67718
145815	SRC	-4.66536
145815	SRC	-4.62324
145815	SRC	-4.58837
145815	SRC	-4.55139
145815	SRC	-4.49717
145815	SRC	-4.48162
145815	SRC	-4.38825
145815	SRC	-4.37524
160419	SRC	-4.01858	6
160419	SRC	-3.56662
160419	SRC	-3.36527
160419	SRC	-3.26653
160419	SRC	-3.03542
736715	SRC	-4.52014	3
736715	SRC	-4.25918
736715	SRC	-4.24392
736715	SRC	-4.23344
736715	SRC	-4.19308
736715	SRC	-4.13728
736715	SRC	-4.1328
736715	SRC	-4.00397
736715	SRC	-4.0017
736715	SRC	-3.91439
5460307	SRC	-3.34441	4
5460307	SRC	-3.28467
5460307	SRC	-3.20778
51	PTGS2	-4.07505
111	PTGS2	-4.24518
111	PTGS2	-4.18461
111	PTGS2	-3.92731
111	PTGS2	-3.91472
111	PTGS2	-3.90107
111	PTGS2	-3.88726
1135	PTGS2	-3.79303	1
1135	PTGS2	-3.4626
1135	PTGS2	-3.45374
3614	PTGS2	-4.76953	2
3614	PTGS2	-4.48812
3614	PTGS2	-4.3596
3614	PTGS2	-4.0806
3614	PTGS2	-4.05075
3614	PTGS2	-3.89589
3614	PTGS2	-3.84263
3614	PTGS2	-3.82456
3614	PTGS2	-3.81243
3614	PTGS2	-3.80376
5961	PTGS2	-4.33665	4
5961	PTGS2	-4.1951
5961	PTGS2	-4.18766
5961	PTGS2	-4.17082
5961	PTGS2	-4.13768
5961	PTGS2	-4.13533
5961	PTGS2	-4.13442
5961	PTGS2	-4.03322
5961	PTGS2	-4.00845
5961	PTGS2	-3.97226
6175	PTGS2	-5.90263	5
6175	PTGS2	-5.89882
6175	PTGS2	-5.81056
6175	PTGS2	-5.74234
6175	PTGS2	-5.67317
6175	PTGS2	-5.63106
6175	PTGS2	-5.53942
6175	PTGS2	-5.52544
6175	PTGS2	-5.37599
6175	PTGS2	-5.33868
6267	PTGS2	-4.08936	4
6267	PTGS2	-4.04578
6267	PTGS2	-3.95955
6267	PTGS2	-3.95798
6267	PTGS2	-3.95602
6267	PTGS2	-3.87438
6267	PTGS2	-3.84353
6267	PTGS2	-3.84017
6267	PTGS2	-3.81685
6267	PTGS2	-3.80257
6274	PTGS2	-4.30027	4
6274	PTGS2	-4.28509
6274	PTGS2	-4.23174
6274	PTGS2	-4.2098
6274	PTGS2	-4.19707
6274	PTGS2	-4.15708
6274	PTGS2	-4.14375
6274	PTGS2	-4.05861
6274	PTGS2	-4.04808
6274	PTGS2	-4.01858
8642	PTGS2	-6.84463
8642	PTGS2	-6.48101
8642	PTGS2	-6.22901
8642	PTGS2	-6.10994
8642	PTGS2	-5.98858
8642	PTGS2	-5.75558
8642	PTGS2	-5.69145
8642	PTGS2	-5.69072
8642	PTGS2	-5.56646
9700	PTGS2	-6.27757	4
9700	PTGS2	-6.24019
9700	PTGS2	-6.23625
9700	PTGS2	-6.00279
9700	PTGS2	-5.96756
9700	PTGS2	-5.88317
9700	PTGS2	-5.83157
9700	PTGS2	-5.8108
9700	PTGS2	-5.73034
9700	PTGS2	-5.53215
13711	PTGS2	-6.15621	3
13711	PTGS2	-5.7691
13711	PTGS2	-5.76091
13711	PTGS2	-5.76073
13711	PTGS2	-5.62983
13711	PTGS2	-5.52144
13711	PTGS2	-5.4065
13711	PTGS2	-5.34732
13711	PTGS2	-5.23201
13711	PTGS2	-5.18786
13945	PTGS2	-6.60871
13945	PTGS2	-6.59362
13945	PTGS2	-6.48181
13945	PTGS2	-6.02335
13945	PTGS2	-5.8151
13945	PTGS2	-5.79338
13945	PTGS2	-5.74316
13945	PTGS2	-5.57227
13945	PTGS2	-5.48288
31348	PTGS2	-4.73263	7
31348	PTGS2	-4.72992
31348	PTGS2	-4.45257
31348	PTGS2	-4.4024
31348	PTGS2	-4.25089
31348	PTGS2	-4.11146
31348	PTGS2	-4.06949
31348	PTGS2	-4.03312
31348	PTGS2	-4.02655
31348	PTGS2	-4.01144
33032	PTGS2	-4.38905	4
33032	PTGS2	-4.35506
33032	PTGS2	-4.20585
33032	PTGS2	-4.16143
33032	PTGS2	-4.12787
33032	PTGS2	-4.11536
33032	PTGS2	-4.06681
33032	PTGS2	-4.02917
33032	PTGS2	-3.9737
33032	PTGS2	-3.93597
64969	PTGS2	-4.6808	3
64969	PTGS2	-4.57895
64969	PTGS2	-4.5356
64969	PTGS2	-4.41808
64969	PTGS2	-4.29384
64969	PTGS2	-4.26739
64969	PTGS2	-4.24817
64969	PTGS2	-4.22029
64969	PTGS2	-4.21369
64969	PTGS2	-4.14418
92751	PTGS2	-6.08048	1
92751	PTGS2	-5.73317
92751	PTGS2	-5.69564
92751	PTGS2	-5.63479
92751	PTGS2	-5.5274
92751	PTGS2	-5.52299
92751	PTGS2	-5.33477
92751	PTGS2	-5.19458
92751	PTGS2	-5.18948
92751	PTGS2	-5.15547
145815	PTGS2	-4.28752	3
145815	PTGS2	-4.27411
145815	PTGS2	-4.2197
145815	PTGS2	-4.19611
145815	PTGS2	-4.19216
145815	PTGS2	-4.18087
145815	PTGS2	-4.17318
145815	PTGS2	-4.12942
145815	PTGS2	-4.11697
145815	PTGS2	-4.09638
736715	PTGS2	-4.29027	4
736715	PTGS2	-3.8459
736715	PTGS2	-3.82363
736715	PTGS2	-3.82303
736715	PTGS2	-3.72407
736715	PTGS2	-3.68286
736715	PTGS2	-3.63264
736715	PTGS2	-3.45236
736715	PTGS2	-3.39975
736715	PTGS2	-3.35484
6274	PTGS2	-4.47073	2
6274	PTGS2	-4.23704
6274	PTGS2	-4.22078
6274	PTGS2	-4.22052
6274	PTGS2	-4.2113
6274	PTGS2	-4.20386
6274	PTGS2	-4.18158
6274	PTGS2	-4.17022
6274	PTGS2	-4.06232
6274	PTGS2	-4.05774
31348	PTGS2	-4.73569	7
31348	PTGS2	-4.72754
31348	PTGS2	-4.41567
31348	PTGS2	-4.29479
31348	PTGS2	-4.21841
31348	PTGS2	-4.15839
31348	PTGS2	-4.07936
31348	PTGS2	-4.05874
31348	PTGS2	-4.02869
31348	PTGS2	-4.02347
33032	PTGS2	-4.36235	5
33032	PTGS2	-4.30585
33032	PTGS2	-4.24987
33032	PTGS2	-4.20479
33032	PTGS2	-4.17822
33032	PTGS2	-4.15868
33032	PTGS2	-4.12292
33032	PTGS2	-4.03084
33032	PTGS2	-3.96964
33032	PTGS2	-3.93767
736715	PTGS2	-4.28591	4
736715	PTGS2	-3.84391
736715	PTGS2	-3.83138
736715	PTGS2	-3.82183
736715	PTGS2	-3.73461
736715	PTGS2	-3.68341
736715	PTGS2	-3.61944
736715	PTGS2	-3.45259
736715	PTGS2	-3.39843
736715	PTGS2	-3.35495
