# Supplementary material for: Exploring pathogenesis and biomarkers through establishment of a rat model of male infertility with liver depression and kidney deficiency
Source: PLoS One. 2024 May 20;19(5):e0303189. doi: 10.1371/journal.pone.0303189 (PMC11104592; doi:10.1371/journal.pone.0303189)
Supplement: S4 File — (XLSX) [file pone.0303189.s004.xlsx]

## Sheet: Sexual behavior
		Capture			Mount
control		latent period / second	frequency/time		latent period / second	frequency/time
	1	8	14		260	9
	2	8	17		310	12
	3	9	12		351	9
	4	6	16		332	10
	5	7	18		364	12
	6	7	15		285	11
	X	7.5	15.3333		317	10.5
	S	1.04881	2.16025		39.7794	1.3784
		Capture			Mount
Model		latent period / second	frequency/time		latent period / second	frequency/time
	1	34	4		1800	0
	2	29	2		1800	0
	3	30	3		1800	0
	4	27	4		1800	0
	5	33	5		1800	0
	6	32	4		1800	0
	X	30.8333	3.66667		1800	0
	S	2.63944	1.0328		0	0

## Sheet: Organic Coefficients 
control	bodyweight	kidneys	testes	epididymides	kidneys (%)	testes (%)	epididymides (%)
1	371.021	1.375	2	0.4625	0.370599	0.539053	0.124656
2	357.127	1.4625	2.1	0.525	0.409518	0.588025	0.147006
3	386.563	1.575	2.2625	0.545	0.407437	0.585286	0.140986
4	360.479	1.7	2.3	0.5425	0.471595	0.63804	0.150494
5	371.082	1.625	2.1125	0.4	0.437908	0.569281	0.107793
6	364.953	1.5375	2.0875	0.475	0.421287	0.571991	0.130154
X	368.538	1.54583	2.14375	0.491667	0.419724	0.581946	0.133515
S	10.4454	0.11583	0.114223	0.0566936	0.0337405	0.0325392	0.0159846
Model	bodyweight	kidneys	testes	epididymides	kidneys (%)	testes (%)	epididymides (%)
1	203.472	5.2	0.88	0.23	2.55564	0.432493	0.113038
2	205.439	5.4	1.02	0.26	2.62852	0.496498	0.126558
3	218.621	6	1.11	0.22	2.74447	0.507728	0.100631
4	196.285	4.8251	0.87	0.19	2.45821	0.443233	0.096798
5	224.716	6.18	0.93	0.24	2.75014	0.413856	0.106801
6	210.395	5.86	0.88	0.22	2.78524	0.418262	0.104565
X	209.821	5.57752	0.948333	0.226667	2.6537	0.452012	0.108065
S	10.4151	0.521812	0.0970395	0.0233809	0.129081	0.0403394	0.0106094

## Sheet: Sperm Parameters
control		Count (106)			Count	survival	Viability			Count	abnormal	Abnormality
	1	4.4307		1	200	170	85		1	200	1	0.5
	2	4.8007		2	200	162	81		2	200	2	1
	3	5.29975		3	200	180	90		3	200	1	0.5
	4	5.05633		4	200	173	86.5		4	200	2	1
	5	4.65846		5	200	178	89		5	200	2	1
	6	5.25019		6	200	181	90.5		6	200	3	1.5
	X	4.91602		X			87		X			0.916667
	S	0.344609		S			3.61939		S			0.376386
Model		Count (106)			Count	survival	Viability			Count	abnormal	Abnormality
	1	0.988356		1	200	10	5		1	200	31	15.5
	2	1.00699		2	200	12	6		2	200	35	17.5
	3	0.774591		3	200	11	5.5		3	200	29	14.5
	4	0.833251		4	200	13	6.5		4	200	33	16.5
	5	1.23398		5	200	13	6.5		5	200	30	15
	6	0.750195		6	200	9	4.5		6	200	26	13
	X	0.931227		X			5.66667		X			15.3333
	S	0.183068		S			0.816497		S			1.57056

## Sheet: Reproductive Hormones
		PRL			GnRH			FSH			LH			T			E2
		mIU/L			IU/L			IU/L			IU/L			ng/mL			ng/L
control	1	5		1	21.5285		1	5.41533		1	7.26558		1	2.51885		1	92.7073
	2	5.95762		2	25.1862		2	4.33471		2	7.61388		2	2.31269		2	91.5533
	3	4.94423		3	27.2321		3	4.31434		3	6.20277		3	2.27371		3	89.4917
	4	4.80411		4	23.7394		4	4.91997		4	7.58409		4	2.54626		4	88.2672
	5	5.68098		5	26.4207		5	4.45704		5	6.14893		5	1.90204		5	101.332
	6	4.92137		6	23.1478		6	4.10902		6	6.61163		6	2.36701		6	105.537
	X	5.21805		X	24.5425		X	4.59174		X	6.90448		X	2.32009		X	94.8148
	S	0.478155		S	2.13775		S	0.485843		S	0.670005		S	0.232309		S	6.98188
		PRL			GnRH			FSH			LH			T			E2
		mIU/L			IU/L			IU/L			IU/L			ng/mL			ng/L
Model	1	8.28		1	18.6648		1	7.53336		1	9.58018		1	1.88519		1	60.7274
	2	9.12425		2	21.6247		2	7.14167		2	10.8158		2	1.69249		2	75.5334
	3	6.80564		3	17.2073		3	7.20038		3	7.90767		3	1.70984		3	66.9456
	4	7.28		4	20.6463		4	6.9291		4	9.36865		4	1.6184		4	64.823
	5	8.37		5	20.2066		5	8.16714		5	8.93291		5	1.58646		5	70.3322
	6	7.81858		6	16.6333		6	9.02108		6	10.1132		6	1.75746		6	72.5373
	X	7.94641		X	19.1639		X	7.66545		X	9.45308		X	1.70831		X	68.4832
	S	0.829435		S	1.99107		S	0.792431		S	0.997503		S	0.106661		S	5.39394

## Sheet: Neurotransmitter
Control		5-HT (ng/mL)			NE (ng/mL)
	1	109.2		1	75
	2	98.62		2	68.8
	3	86.58		3	60.21
	4	115.94		4	58.25
	5	103.54		5	62.45
	6	92.31		6	73.76
	X	101.032		X	66.4117
	S	10.826		S	7.13064
Model		5-HT (ng/mL)			NE (ng/mL)
	1	32.61		1	25.6
	2	35.75		2	29.78
	3	29.4		3	27.8
	4	26.66		4	33.23
	5	32.25		5	28.15
	6	37.08		6	30.29
	X	32.2917		X	29.1417
	S	3.87476		S	2.59875

## Sheet: Oxidative stress
Control		SOD (U·mg-1prot)			SOD (U·mg-1prot)			MDA (nmol·mg-1prot)
	1	35.3159		1	134.56		1	4.77042
	2	33.243		2	125.8		2	5.08707
	3	37.4655		3	138.5		3	5.23759
	4	31.5524		4	129		4	6.10603
	5	35.1778		5	140.5		5	4.60692
	6	35.421		6	120.69		6	5.42691
	X	34.6959		X	131.508		X	5.20582
	S	2.03989		S	7.68062		S	0.533407
Model		SOD (U·mg-1prot)			SOD (U·mg-1prot)			MDA (nmol·mg-1prot)
	1	29.1296		1	105.6		1	6.94365
	2	30.4965		2	89.21		2	7.84555
	3	26.624		3	115.8		3	6.75948
	4	28.684		4	103.33		4	7.0294
	5	31.425		5	98.5		5	6.40336
	6	25.0708		6	90.56		6	7.71449
	X	28.5716		X	100.5		X	7.11599
	S	2.37569		S	9.98375		S	0.559035
